# Supplementary material for: The consequences of viral infection on protists
Source: Commun Biol. 2024 Mar 11;7:306. doi: 10.1038/s42003-024-06001-2 (PMC10925606; doi:10.1038/s42003-024-06001-2)
Supplement: Supplementary file 3 — Supplementary Data [file 42003_2024_6001_MOESM3_ESM.xlsx]

## Sheet: Supplementary data 1
Virus	Viral taxonomy 2023	Viral class	Host name	Host taxonomy 2023
Heterocapsa circularisquama DNA virus 01 [TAX:650121]	Viruses; Dinodnavirus	dsDNA	Heterocapsa circularisquama [TAX:139025]	Eukaryota; Sar; Alveolata; Dinophyceae; Peridiniales; Heterocapsaceae; Heterocapsa
Chaetoceros setoense DNA virus [TAX:1290581]	Viruses; Monodnaviria; Shotokuvirae; Cressdnaviricota; Arfiviricetes; Baphyvirales; Bacilladnaviridae; Diatodnavirus; Diatodnavirus chaese	ssDNA	Chaetoceros setoense [TAX:1290580]	Eukaryota; Sar; Stramenopiles; Ochrophyta; Bacillariophyta; Coscinodiscophyceae; Chaetocerotophycidae; Chaetocerotales; Chaetocerotaceae; Chaetoceros
Protobacilladnavirus chaelor [TAX:3052701]	Viruses; Monodnaviria; Shotokuvirae; Cressdnaviricota; Arfiviricetes; Baphyvirales; Bacilladnaviridae; Protobacilladnavirus	ssDNA	Chaetoceros lorenzianus [TAX:426634]	Eukaryota; Sar; Stramenopiles; Ochrophyta; Bacillariophyta; Coscinodiscophyceae; Chaetocerotophycidae; Chaetocerotales; Chaetocerotaceae; Chaetoceros
Protobacilladnavirus chasesal [TAX:3052703]	Viruses; Monodnaviria; Shotokuvirae; Cressdnaviricota; Arfiviricetes; Baphyvirales; Bacilladnaviridae; Protobacilladnavirus	ssDNA	Chaetoceros salsugineus [TAX:1631823]	Eukaryota; Sar; Stramenopiles; Ochrophyta; Bacillariophyta; Coscinodiscophyceae; Chaetocerotophycidae; Chaetocerotales; Chaetocerotaceae; Chaetoceros
Protobacilladnavirus tenuis [TAX:3052706]	Viruses; Monodnaviria; Shotokuvirae; Cressdnaviricota; Arfiviricetes; Baphyvirales; Bacilladnaviridae; Protobacilladnavirus	ssDNA	Chaetoceros tenuissimus [TAX:426638]	Eukaryota; Sar; Stramenopiles; Ochrophyta; Bacillariophyta; Coscinodiscophyceae; Chaetocerotophycidae; Chaetocerotales; Chaetocerotaceae; Chaetoceros
Chaetoceros sp. DNA virus 7 [TAX:1382995]	Viruses; Monodnaviria; Shotokuvirae; Cressdnaviricota; Arfiviricetes; Baphyvirales; Bacilladnaviridae; Protobacilladnavirus; Protobacilladnavirus chaetoc	ssDNA	Chaetoceros sp. SS628-11 [TAX:1382994]	Eukaryota; Sar; Stramenopiles; Ochrophyta; Bacillariophyta; Coscinodiscophyceae; Chaetocerotophycidae; Chaetocerotales; Chaetocerotaceae; Chaetoceros
Ecklonia radiata-associated virus 1 [TAX:2480191]	Viruses; Monodnaviria; Shotokuvirae; Cressdnaviricota; Arfiviricetes; Cirlivirales; Circoviridae; unclassified Circoviridae	ssDNA	Ecklonia radiata [TAX:309355]	Eukaryota; Sar; Stramenopiles; Ochrophyta; PX clade; Phaeophyceae; Laminariales; Lessoniaceae; Ecklonia
Ecklonia radiata-associated virus 3 [TAX:2480193]	Viruses; Monodnaviria; Shotokuvirae; Cressdnaviricota; Arfiviricetes; Cirlivirales; Circoviridae; unclassified Circoviridae	ssDNA	Ecklonia radiata [TAX:309355]	Eukaryota; Sar; Stramenopiles; Ochrophyta; PX clade; Phaeophyceae; Laminariales; Lessoniaceae; Ecklonia
Ecklonia radiata-associated virus 5 [TAX:2480195]	Viruses; Monodnaviria; Shotokuvirae; Cressdnaviricota; Arfiviricetes; Cirlivirales; Circoviridae; unclassified Circoviridae	ssDNA	Ecklonia radiata [TAX:309355]	Eukaryota; Sar; Stramenopiles; Ochrophyta; PX clade; Phaeophyceae; Laminariales; Lessoniaceae; Ecklonia
Ecklonia radiata-associated virus 7 [TAX:2480197]	Viruses; Monodnaviria; Shotokuvirae; Cressdnaviricota; Arfiviricetes; Cirlivirales; Circoviridae; unclassified Circoviridae	ssDNA	Ecklonia radiata [TAX:309355]	Eukaryota; Sar; Stramenopiles; Ochrophyta; PX clade; Phaeophyceae; Laminariales; Lessoniaceae; Ecklonia
Ecklonia radiata-associated virus 8 [TAX:2480198]	Viruses; Monodnaviria; Shotokuvirae; Cressdnaviricota; Arfiviricetes; Cirlivirales; Circoviridae; unclassified Circoviridae	ssDNA	Ecklonia radiata [TAX:309355]	Eukaryota; Sar; Stramenopiles; Ochrophyta; PX clade; Phaeophyceae; Laminariales; Lessoniaceae; Ecklonia
Pleurochrysis carterae circular virus [TAX:2057942]	Viruses; Monodnaviria; Shotokuvirae; Cressdnaviricota; Arfiviricetes; Cirlivirales; Circoviridae; unclassified Circoviridae	ssDNA	Chrysotila carterae [TAX:13221]	Eukaryota; Haptista; Haptophyta; Prymnesiophyceae; Isochrysidales; Isochrysidaceae; Chrysotila
Giardia-associated CRESS DNA virus 4 [TAX:2766568]	Viruses; Monodnaviria; Shotokuvirae; Cressdnaviricota; Arfiviricetes; Cirlivirales; Vilyaviridae; Andurilvirus; Andurilvirus finwe	ssDNA	Giardia [TAX:5740]	Eukaryota; Metamonada; Fornicata; Diplomonadida; Hexamitidae; Giardiinae
Giardia-associated CRESS DNA virus 1 [TAX:2766565]	Viruses; Monodnaviria; Shotokuvirae; Cressdnaviricota; Arfiviricetes; Cirlivirales; Vilyaviridae; Herugrimvirus; Herugrimvirus gladden	ssDNA	Giardia [TAX:5740]	Eukaryota; Metamonada; Fornicata; Diplomonadida; Hexamitidae; Giardiinae
Entamoeba-associated CRESS DNA virus 2 [TAX:2766562]	Viruses; Monodnaviria; Shotokuvirae; Cressdnaviricota; Arfiviricetes; Rivendellvirales; Naryaviridae; Phialvirus; Phialvirus golin	ssDNA	Entamoeba [TAX:5758]	Eukaryota; Amoebozoa; Evosea; Archamoebae; Mastigamoebida; Entamoebidae
Entamoeba-associated CRESS DNA virus 4 [TAX:2766564]	Viruses; Monodnaviria; Shotokuvirae; Cressdnaviricota; Arfiviricetes; Rohanvirales; Nenyaviridae; Angainorvirus; Angainorvirus turin	ssDNA	Entamoeba [TAX:5758]	Eukaryota; Amoebozoa; Evosea; Archamoebae; Mastigamoebida; Entamoebidae
Entamoeba-associated CRESS DNA virus 3 [TAX:2766563]	Viruses; Monodnaviria; Shotokuvirae; Cressdnaviricota; Arfiviricetes; Rohanvirales; Nenyaviridae; Mazarbulvirus; Mazarbulvirus hasufel	ssDNA	Entamoeba [TAX:5758]	Eukaryota; Amoebozoa; Evosea; Archamoebae; Mastigamoebida; Entamoebidae
Entamoeba-associated CRESS DNA virus 1 [TAX:2766561]	Viruses; Monodnaviria; Shotokuvirae; Cressdnaviricota; unclassified Cressdnaviricota	ssDNA	Entamoeba [TAX:5758]	Eukaryota; Amoebozoa; Evosea; Archamoebae; Mastigamoebida; Entamoebidae
Giardia-associated CRESS DNA virus 2 [TAX:2766566]	Viruses; Monodnaviria; Shotokuvirae; Cressdnaviricota; unclassified Cressdnaviricota	ssDNA	Giardia [TAX:5740]	Eukaryota; Metamonada; Fornicata; Diplomonadida; Hexamitidae; Giardiinae
Diatom colony associated dsRNA virus 17 genome type A [TAX:1678177]	Viruses; Riboviria; dsRNA viruses; unclassified dsRNA viruses	dsRNA	Bacillariophyta [TAX:2836]	Eukaryota; Sar; Stramenopiles; Ochrophyta
Diatom colony associated dsRNA virus 17 genome type B [TAX:1678178]	Viruses; Riboviria; dsRNA viruses; unclassified dsRNA viruses	dsRNA	Bacillariophyta [TAX:2836]	Eukaryota; Sar; Stramenopiles; Ochrophyta
Giardia lamblia virus [TAX:29255]	Viruses; Riboviria; Orthornavirae; Duplornaviricota; Chrymotiviricetes; Ghabrivirales; Totiviridae; Giardiavirus	dsRNA	Giardia intestinalis [TAX:5741]	Eukaryota; Metamonada; Fornicata; Diplomonadida; Hexamitidae; Giardiinae; Giardia
Giardia canis virus [TAX:353633]	Viruses; Riboviria; Orthornavirae; Duplornaviricota; Chrymotiviricetes; Ghabrivirales; Totiviridae; Giardiavirus; Giardia lamblia virus	dsRNA	Giardia [TAX:5740]	Eukaryota; Metamonada; Fornicata; Diplomonadida; Hexamitidae; Giardiinae
Leishmania RNA virus 1 - 1 [TAX:58103]	Viruses; Riboviria; Orthornavirae; Duplornaviricota; Chrymotiviricetes; Ghabrivirales; Totiviridae; Leishmaniavirus; Leishmania RNA virus 1	dsRNA	Leishmania major [TAX:5664]	Eukaryota; Discoba; Euglenozoa; Kinetoplastea; Metakinetoplastina; Trypanosomatida; Trypanosomatidae; Leishmaniinae; Leishmania; Leishmania; Leishmania major species complex
Leishmania RNA virus 1 - 4 [TAX:12530]	Viruses; Riboviria; Orthornavirae; Duplornaviricota; Chrymotiviricetes; Ghabrivirales; Totiviridae; Leishmaniavirus; Leishmania RNA virus 2	dsRNA	Leishmania braziliensis guyanensis [TAX:87235]	Eukaryota; Discoba; Euglenozoa; Kinetoplastea; Metakinetoplastina; Trypanosomatida; Trypanosomatidae; Leishmaniinae; Leishmania; Viannia; Leishmania braziliensis species complex; Leishmania braziliensis
Leishmania RNA virus 2 - 1 [TAX:39116]	Viruses; Riboviria; Orthornavirae; Duplornaviricota; Chrymotiviricetes; Ghabrivirales; Totiviridae; Leishmaniavirus; Leishmania RNA virus 2	dsRNA	Leishmania major [TAX:5664]	Eukaryota; Discoba; Euglenozoa; Kinetoplastea; Metakinetoplastina; Trypanosomatida; Trypanosomatidae; Leishmaniinae; Leishmania; Leishmania; Leishmania major species complex
Leishmania aethiopica RNA virus [TAX:1497019]	Viruses; Riboviria; Orthornavirae; Duplornaviricota; Chrymotiviricetes; Ghabrivirales; Totiviridae; Leishmaniavirus; unclassified Leishmaniavirus	dsRNA	Leishmania aethiopica [TAX:5667]	Eukaryota; Discoba; Euglenozoa; Kinetoplastea; Metakinetoplastina; Trypanosomatida; Trypanosomatidae; Leishmaniinae; Leishmania; Leishmania; Leishmania aethiopica species complex
Trichomonas vaginalis virus 1 [TAX:674953]	Viruses; Riboviria; Orthornavirae; Duplornaviricota; Chrymotiviricetes; Ghabrivirales; Totiviridae; Trichomonasvirus	dsRNA	Trichomonas vaginalis [TAX:5722]	Eukaryota; Metamonada; Parabasalia; Trichomonadida; Trichomonadidae; Trichomonas
Trichomonas vaginalis virus 2 [TAX:674954]	Viruses; Riboviria; Orthornavirae; Duplornaviricota; Chrymotiviricetes; Ghabrivirales; Totiviridae; Trichomonasvirus	dsRNA	Trichomonas vaginalis [TAX:5722]	Eukaryota; Metamonada; Parabasalia; Trichomonadida; Trichomonadidae; Trichomonas
Trichomonas vaginalis virus 3 [TAX:170965]	Viruses; Riboviria; Orthornavirae; Duplornaviricota; Chrymotiviricetes; Ghabrivirales; Totiviridae; Trichomonasvirus	dsRNA	Trichomonas vaginalis [TAX:5722]	Eukaryota; Metamonada; Parabasalia; Trichomonadida; Trichomonadidae; Trichomonas
Trichomonas vaginalis virus 4 [TAX:1008292]	Viruses; Riboviria; Orthornavirae; Duplornaviricota; Chrymotiviricetes; Ghabrivirales; Totiviridae; Trichomonasvirus	dsRNA	Trichomonas vaginalis [TAX:5722]	Eukaryota; Metamonada; Parabasalia; Trichomonadida; Trichomonadidae; Trichomonas
Diatom colony associated dsRNA virus 10 [TAX:1678170]	Viruses; Riboviria; Orthornavirae; Duplornaviricota; Chrymotiviricetes; Ghabrivirales; Totiviridae; unclassified Totiviridae	dsRNA	Bacillariophyta [TAX:2836]	Eukaryota; Sar; Stramenopiles; Ochrophyta
Diatom colony associated dsRNA virus 11 [TAX:1678171]	Viruses; Riboviria; Orthornavirae; Duplornaviricota; Chrymotiviricetes; Ghabrivirales; Totiviridae; unclassified Totiviridae	dsRNA	Bacillariophyta [TAX:2836]	Eukaryota; Sar; Stramenopiles; Ochrophyta
Diatom colony associated dsRNA virus 12 [TAX:1678172]	Viruses; Riboviria; Orthornavirae; Duplornaviricota; Chrymotiviricetes; Ghabrivirales; Totiviridae; unclassified Totiviridae	dsRNA	Bacillariophyta [TAX:2836]	Eukaryota; Sar; Stramenopiles; Ochrophyta
Diatom colony associated dsRNA virus 13 [TAX:1678173]	Viruses; Riboviria; Orthornavirae; Duplornaviricota; Chrymotiviricetes; Ghabrivirales; Totiviridae; unclassified Totiviridae	dsRNA	Bacillariophyta [TAX:2836]	Eukaryota; Sar; Stramenopiles; Ochrophyta
Diatom colony associated dsRNA virus 3 [TAX:1678161]	Viruses; Riboviria; Orthornavirae; Duplornaviricota; Chrymotiviricetes; Ghabrivirales; Totiviridae; unclassified Totiviridae	dsRNA	Bacillariophyta [TAX:2836]	Eukaryota; Sar; Stramenopiles; Ochrophyta
Diatom colony associated dsRNA virus 4 genome type A [TAX:1678162]	Viruses; Riboviria; Orthornavirae; Duplornaviricota; Chrymotiviricetes; Ghabrivirales; Totiviridae; unclassified Totiviridae	dsRNA	Bacillariophyta [TAX:2836]	Eukaryota; Sar; Stramenopiles; Ochrophyta
Diatom colony associated dsRNA virus 4 genome type B [TAX:1678163]	Viruses; Riboviria; Orthornavirae; Duplornaviricota; Chrymotiviricetes; Ghabrivirales; Totiviridae; unclassified Totiviridae	dsRNA	Bacillariophyta [TAX:2836]	Eukaryota; Sar; Stramenopiles; Ochrophyta
Diatom colony associated dsRNA virus 5 [TAX:1678164]	Viruses; Riboviria; Orthornavirae; Duplornaviricota; Chrymotiviricetes; Ghabrivirales; Totiviridae; unclassified Totiviridae	dsRNA	Bacillariophyta [TAX:2836]	Eukaryota; Sar; Stramenopiles; Ochrophyta
Diatom colony associated dsRNA virus 6 [TAX:1678165]	Viruses; Riboviria; Orthornavirae; Duplornaviricota; Chrymotiviricetes; Ghabrivirales; Totiviridae; unclassified Totiviridae	dsRNA	Bacillariophyta [TAX:2836]	Eukaryota; Sar; Stramenopiles; Ochrophyta
Diatom colony associated dsRNA virus 7 [TAX:1678166]	Viruses; Riboviria; Orthornavirae; Duplornaviricota; Chrymotiviricetes; Ghabrivirales; Totiviridae; unclassified Totiviridae	dsRNA	Bacillariophyta [TAX:2836]	Eukaryota; Sar; Stramenopiles; Ochrophyta
Diatom colony associated dsRNA virus 8 [TAX:1678167]	Viruses; Riboviria; Orthornavirae; Duplornaviricota; Chrymotiviricetes; Ghabrivirales; Totiviridae; unclassified Totiviridae	dsRNA	Bacillariophyta [TAX:2836]	Eukaryota; Sar; Stramenopiles; Ochrophyta
Diatom colony associated dsRNA virus 9 genome type A [TAX:1678168]	Viruses; Riboviria; Orthornavirae; Duplornaviricota; Chrymotiviricetes; Ghabrivirales; Totiviridae; unclassified Totiviridae	dsRNA	Bacillariophyta [TAX:2836]	Eukaryota; Sar; Stramenopiles; Ochrophyta
Eimeria brunetti RNA virus 1 [TAX:155414]	Viruses; Riboviria; Orthornavirae; Duplornaviricota; Chrymotiviricetes; Ghabrivirales; Totiviridae; unclassified Totiviridae	dsRNA	Eimeria brunetti [TAX:51314]	Eukaryota; Sar; Alveolata; Apicomplexa; Conoidasida; Coccidia; Eucoccidiorida; Eimeriorina; Eimeriidae; Eimeria
Eimeria stiedai RNA virus 1 [TAX:1898175]	Viruses; Riboviria; Orthornavirae; Duplornaviricota; Chrymotiviricetes; Ghabrivirales; Totiviridae; unclassified Totiviridae	dsRNA	Eimeria stiedai [TAX:471275]	Eukaryota; Sar; Alveolata; Apicomplexa; Conoidasida; Coccidia; Eucoccidiorida; Eimeriorina; Eimeriidae; Eimeria
Pythium polare RNA virus 1 [TAX:2137353]	Viruses; Riboviria; Orthornavirae; Duplornaviricota; Chrymotiviricetes; Ghabrivirales; Totiviridae; unclassified Totiviridae	dsRNA	Globisporangium polare [TAX:1489738]	Eukaryota; Sar; Stramenopiles; Oomycota; Pythiales; Pythiaceae; Globisporangium
Pythium polare RNA virus 2 [TAX:2137354]	Viruses; Riboviria; Orthornavirae; Duplornaviricota; Chrymotiviricetes; Ghabrivirales; Totiviridae; unclassified Totiviridae	dsRNA	Globisporangium polare [TAX:1489738]	Eukaryota; Sar; Stramenopiles; Oomycota; Pythiales; Pythiaceae; Globisporangium
Red algae totivirus 1	Viruses; Riboviria; Orthornavirae; Duplornaviricota; Chrymotiviricetes; Ghabrivirales; Totiviridae; unclassified Totiviridae	dsRNA	Pyropia suborbiculata	Eukaryota; Rhodophyta; Bangiophyceae; Bangiales; Bangiaceae; Pyropia
Trichomonas vaginalis virus [TAX:29256]	Viruses; Riboviria; Orthornavirae; Duplornaviricota; Chrymotiviricetes; Ghabrivirales; Totiviridae; unclassified Totiviridae	dsRNA	Trichomonas vaginalis [TAX:5722]	Eukaryota; Metamonada; Parabasalia; Trichomonadida; Trichomonadidae; Trichomonas
Eimeria tenella RNA virus 1 [TAX:1566868]	Viruses; Riboviria; Orthornavirae; Duplornaviricota; Chrymotiviricetes; Ghabrivirales; Totiviridae; Victorivirus; unclassified Victorivirus	dsRNA	Eimeria tenella [TAX:5802]	Eukaryota; Sar; Alveolata; Apicomplexa; Conoidasida; Coccidia; Eucoccidiorida; Eimeriorina; Eimeriidae; Eimeria
Phytophthora alphaendornavirus 1 [TAX:310750]	Viruses; Riboviria; Orthornavirae; Kitrinoviricota; Alsuviricetes; Martellivirales; Endornaviridae; Alphaendornavirus	(+)ssRNA	Phytophthora [TAX:4783]	Eukaryota; Sar; Stramenopiles; Oomycota; Peronosporales; Peronosporaceae; Plasmopara
Diatom colony associated dsRNA virus 15 [TAX:1678175]	Viruses; Riboviria; Orthornavirae; Kitrinoviricota; Alsuviricetes; Martellivirales; Endornaviridae; unclassified Endornaviridae	(+)ssRNA	Bacillariophyta [TAX:2836]	Eukaryota; Sar; Stramenopiles; Ochrophyta
Diatom colony associated ssRNA virus 1 [TAX:1678179]	Viruses; Riboviria; Orthornavirae; Kitrinoviricota; Flasuviricetes; Amarillovirales; Flaviviridae; unclassified Flaviviridae	(+)ssRNA	Bacillariophyta [TAX:2836]	Eukaryota; Sar; Stramenopiles; Ochrophyta
Blechmonas luni narnavirus 1 [TAX:2364200]	Viruses; Riboviria; Orthornavirae; Lenarviricota; Amabiliviricetes; Wolframvirales; Narnaviridae; Narnavirus; unclassified Narnavirus	(+)ssRNA	Blechomonas luni [TAX:1463349]	Eukaryota; Discoba; Euglenozoa; Kinetoplastea; Metakinetoplastina; Trypanosomatida; Trypanosomatidae; Blechomonas
Blechomonas maslovi narnavirus 1 [TAX:2364202]	Viruses; Riboviria; Orthornavirae; Lenarviricota; Amabiliviricetes; Wolframvirales; Narnaviridae; Narnavirus; unclassified Narnavirus	(+)ssRNA	Blechomonas maslovi [TAX:1463231]	Eukaryota; Discoba; Euglenozoa; Kinetoplastea; Metakinetoplastina; Trypanosomatida; Trypanosomatidae; Blechomonas
Blechomonas wendygibsoni narnavirus 1 [TAX:2364201]	Viruses; Riboviria; Orthornavirae; Lenarviricota; Amabiliviricetes; Wolframvirales; Narnaviridae; Narnavirus; unclassified Narnavirus	(+)ssRNA	Blechomonas wendygibsoni [TAX:1463346]	Eukaryota; Discoba; Euglenozoa; Kinetoplastea; Metakinetoplastina; Trypanosomatida; Trypanosomatidae; Blechomonas
Leptomonas seymouri Narna-like virus 1 [TAX:1856767]	Viruses; Riboviria; Orthornavirae; Lenarviricota; Amabiliviricetes; Wolframvirales; Narnaviridae; Narnavirus; unclassified Narnavirus	(+)ssRNA	Leptomonas seymouri [TAX:5684]	Eukaryota; Discoba; Euglenozoa; Kinetoplastea; Metakinetoplastina; Trypanosomatida; Trypanosomatidae; Leishmaniinae; Leptomonas
Phytomonas serpens narnavirus 1 [TAX:1856627]	Viruses; Riboviria; Orthornavirae; Lenarviricota; Amabiliviricetes; Wolframvirales; Narnaviridae; Narnavirus; unclassified Narnavirus	(+)ssRNA	Phytomonas serpens 9T [TAX:1276585]	Eukaryota; Discoba; Euglenozoa; Kinetoplastea; Metakinetoplastina; Trypanosomatida; Trypanosomatidae; Phytomonas; Phytomonas serpens
Diatom colony associated ssRNA virus 2 [TAX:1678180]	Viruses; Riboviria; Orthornavirae; Lenarviricota; Amabiliviricetes; Wolframvirales; Narnaviridae; unclassified Narnaviridae	(+)ssRNA	Bacillariophyta [TAX:2836]	Eukaryota; Sar; Stramenopiles; Ochrophyta
Phytophthora infestans RNA virus 4 [TAX:1077832]	Viruses; Riboviria; Orthornavirae; Lenarviricota; Amabiliviricetes; Wolframvirales; Narnaviridae; unclassified Narnaviridae	(+)ssRNA	Phytophthora infestans [TAX:4787]	Eukaryota; Sar; Stramenopiles; Oomycota; Peronosporales; Peronosporaceae; Plasmopara
Plasmopara viticola lesion associated ourmia-like virus 1 [TAX:2686476]	Viruses; Riboviria; Orthornavirae; Lenarviricota; Miaviricetes; Ourlivirales; Botourmiaviridae; Betabotoulivirus; Betabotoulivirus alphaplasmoparae	(+)ssRNA	Plasmopara viticola [TAX:143451]	Eukaryota; Sar; Stramenopiles; Oomycota; Peronosporales; Peronosporaceae; Plasmopara
Plasmopara viticola lesion associated ourmia-like virus 2 [TAX:2686487]	Viruses; Riboviria; Orthornavirae; Lenarviricota; Miaviricetes; Ourlivirales; Botourmiaviridae; Betabotoulivirus; Betabotoulivirus betaplasmoparae	(+)ssRNA	Plasmopara viticola [TAX:143451]	Eukaryota; Sar; Stramenopiles; Oomycota; Peronosporales; Peronosporaceae; Plasmopara
Plasmopara viticola lesion associated ourmia-like virus 52 [TAX:2686523]	Viruses; Riboviria; Orthornavirae; Lenarviricota; Miaviricetes; Ourlivirales; Botourmiaviridae; Betabotoulivirus; Betabotoulivirus deltaplasmoparae	(+)ssRNA	Plasmopara viticola [TAX:143451]	Eukaryota; Sar; Stramenopiles; Oomycota; Peronosporales; Peronosporaceae; Plasmopara
Plasmopara viticola lesion associated ourmia-like virus 53 [TAX:2686524]	Viruses; Riboviria; Orthornavirae; Lenarviricota; Miaviricetes; Ourlivirales; Botourmiaviridae; Betabotoulivirus; Betabotoulivirus epsilonplasmoparae	(+)ssRNA	Plasmopara viticola [TAX:143451]	Eukaryota; Sar; Stramenopiles; Oomycota; Peronosporales; Peronosporaceae; Plasmopara
Plasmopara viticola lesion associated ourmia-like virus 55 [TAX:2686526]	Viruses; Riboviria; Orthornavirae; Lenarviricota; Miaviricetes; Ourlivirales; Botourmiaviridae; Betabotoulivirus; Betabotoulivirus etaplasmoparae	(+)ssRNA	Plasmopara viticola [TAX:143451]	Eukaryota; Sar; Stramenopiles; Oomycota; Peronosporales; Peronosporaceae; Plasmopara
Plasmopara viticola lesion associated ourmia-like virus 4 [TAX:2686509]	Viruses; Riboviria; Orthornavirae; Lenarviricota; Miaviricetes; Ourlivirales; Botourmiaviridae; Betabotoulivirus; Betabotoulivirus gammaplasmoparae	(+)ssRNA	Plasmopara viticola [TAX:143451]	Eukaryota; Sar; Stramenopiles; Oomycota; Peronosporales; Peronosporaceae; Plasmopara
Plasmopara viticola lesion associated ourmia-like virus 60 [TAX:2686532]	Viruses; Riboviria; Orthornavirae; Lenarviricota; Miaviricetes; Ourlivirales; Botourmiaviridae; Betabotoulivirus; Betabotoulivirus thetaplasmoparae	(+)ssRNA	Plasmopara viticola [TAX:143451]	Eukaryota; Sar; Stramenopiles; Oomycota; Peronosporales; Peronosporaceae; Plasmopara
Plasmopara viticola lesion associated ourmia-like virus 54 [TAX:2686525]	Viruses; Riboviria; Orthornavirae; Lenarviricota; Miaviricetes; Ourlivirales; Botourmiaviridae; Betabotoulivirus; Betabotoulivirus zetaplasmoparae	(+)ssRNA	Plasmopara viticola [TAX:143451]	Eukaryota; Sar; Stramenopiles; Oomycota; Peronosporales; Peronosporaceae; Plasmopara
Plasmopara viticola lesion associated ourmia-like virus 34 [TAX:2686503]	Viruses; Riboviria; Orthornavirae; Lenarviricota; Miaviricetes; Ourlivirales; Botourmiaviridae; Betascleroulivirus; Betascleroulivirus alphaplasmoparae	(+)ssRNA	Plasmopara viticola [TAX:143451]	Eukaryota; Sar; Stramenopiles; Oomycota; Peronosporales; Peronosporaceae; Plasmopara
Plasmopara viticola lesion associated ourmia-like virus 35 [TAX:2686504]	Viruses; Riboviria; Orthornavirae; Lenarviricota; Miaviricetes; Ourlivirales; Botourmiaviridae; Betascleroulivirus; Betascleroulivirus betaplasmoparae	(+)ssRNA	Plasmopara viticola [TAX:143451]	Eukaryota; Sar; Stramenopiles; Oomycota; Peronosporales; Peronosporaceae; Plasmopara
Plasmopara viticola lesion associated ourmia-like virus 38 [TAX:2686507]	Viruses; Riboviria; Orthornavirae; Lenarviricota; Miaviricetes; Ourlivirales; Botourmiaviridae; Betascleroulivirus; Betascleroulivirus deltaplasmoparae	(+)ssRNA	Plasmopara viticola [TAX:143451]	Eukaryota; Sar; Stramenopiles; Oomycota; Peronosporales; Peronosporaceae; Plasmopara
Plasmopara viticola lesion associated ourmia-like virus 39 [TAX:2686508]	Viruses; Riboviria; Orthornavirae; Lenarviricota; Miaviricetes; Ourlivirales; Botourmiaviridae; Betascleroulivirus; Betascleroulivirus epsilonplasmoparae	(+)ssRNA	Plasmopara viticola [TAX:143451]	Eukaryota; Sar; Stramenopiles; Oomycota; Peronosporales; Peronosporaceae; Plasmopara
Plasmopara viticola lesion associated ourmia-like virus 41 [TAX:2686511]	Viruses; Riboviria; Orthornavirae; Lenarviricota; Miaviricetes; Ourlivirales; Botourmiaviridae; Betascleroulivirus; Betascleroulivirus etaplasmoparae	(+)ssRNA	Plasmopara viticola [TAX:143451]	Eukaryota; Sar; Stramenopiles; Oomycota; Peronosporales; Peronosporaceae; Plasmopara
Plasmopara viticola lesion associated ourmia-like virus 37 [TAX:2686506]	Viruses; Riboviria; Orthornavirae; Lenarviricota; Miaviricetes; Ourlivirales; Botourmiaviridae; Betascleroulivirus; Betascleroulivirus gammaplasmoparae	(+)ssRNA	Plasmopara viticola [TAX:143451]	Eukaryota; Sar; Stramenopiles; Oomycota; Peronosporales; Peronosporaceae; Plasmopara
Plasmopara viticola lesion associated ourmia-like virus 43 [TAX:2686513]	Viruses; Riboviria; Orthornavirae; Lenarviricota; Miaviricetes; Ourlivirales; Botourmiaviridae; Betascleroulivirus; Betascleroulivirus iotaplasmoparae	(+)ssRNA	Plasmopara viticola [TAX:143451]	Eukaryota; Sar; Stramenopiles; Oomycota; Peronosporales; Peronosporaceae; Plasmopara
Plasmopara viticola lesion associated ourmia-like virus 48 [TAX:2686518]	Viruses; Riboviria; Orthornavirae; Lenarviricota; Miaviricetes; Ourlivirales; Botourmiaviridae; Betascleroulivirus; Betascleroulivirus kappaplasmoparae	(+)ssRNA	Plasmopara viticola [TAX:143451]	Eukaryota; Sar; Stramenopiles; Oomycota; Peronosporales; Peronosporaceae; Plasmopara
Plasmopara viticola lesion associated ourmia-like virus 51 [TAX:2686522]	Viruses; Riboviria; Orthornavirae; Lenarviricota; Miaviricetes; Ourlivirales; Botourmiaviridae; Betascleroulivirus; Betascleroulivirus lambdaplasmoparae	(+)ssRNA	Plasmopara viticola [TAX:143451]	Eukaryota; Sar; Stramenopiles; Oomycota; Peronosporales; Peronosporaceae; Plasmopara
Plasmopara viticola lesion associated ourmia-like virus 67 [TAX:2686539]	Viruses; Riboviria; Orthornavirae; Lenarviricota; Miaviricetes; Ourlivirales; Botourmiaviridae; Betascleroulivirus; Betascleroulivirus miplasmoparae	(+)ssRNA	Plasmopara viticola [TAX:143451]	Eukaryota; Sar; Stramenopiles; Oomycota; Peronosporales; Peronosporaceae; Plasmopara
Plasmopara viticola lesion associated ourmia-like virus 42 [TAX:2686512]	Viruses; Riboviria; Orthornavirae; Lenarviricota; Miaviricetes; Ourlivirales; Botourmiaviridae; Betascleroulivirus; Betascleroulivirus thetaplasmoparae	(+)ssRNA	Plasmopara viticola [TAX:143451]	Eukaryota; Sar; Stramenopiles; Oomycota; Peronosporales; Peronosporaceae; Plasmopara
Plasmopara viticola lesion associated ourmia-like virus 40 [TAX:2686510]	Viruses; Riboviria; Orthornavirae; Lenarviricota; Miaviricetes; Ourlivirales; Botourmiaviridae; Betascleroulivirus; Betascleroulivirus zetaplasmoparae	(+)ssRNA	Plasmopara viticola [TAX:143451]	Eukaryota; Sar; Stramenopiles; Oomycota; Peronosporales; Peronosporaceae; Plasmopara
Plasmopara viticola lesion associated ourmia-like virus 3 [TAX:2686498]	Viruses; Riboviria; Orthornavirae; Lenarviricota; Miaviricetes; Ourlivirales; Botourmiaviridae; Botoulivirus; Botoulivirus alphaplasmoparae	(+)ssRNA	Plasmopara viticola [TAX:143451]	Eukaryota; Sar; Stramenopiles; Oomycota; Peronosporales; Peronosporaceae; Plasmopara
Plasmopara viticola lesion associated ourmia-like virus 56 [TAX:2686527]	Viruses; Riboviria; Orthornavirae; Lenarviricota; Miaviricetes; Ourlivirales; Botourmiaviridae; Botoulivirus; Botoulivirus betaplasmoparae	(+)ssRNA	Plasmopara viticola [TAX:143451]	Eukaryota; Sar; Stramenopiles; Oomycota; Peronosporales; Peronosporaceae; Plasmopara
Plasmopara viticola lesion associated ourmia-like virus 58 [TAX:2686529]	Viruses; Riboviria; Orthornavirae; Lenarviricota; Miaviricetes; Ourlivirales; Botourmiaviridae; Botoulivirus; Botoulivirus deltaplasmoparae	(+)ssRNA	Plasmopara viticola [TAX:143451]	Eukaryota; Sar; Stramenopiles; Oomycota; Peronosporales; Peronosporaceae; Plasmopara
Plasmopara viticola lesion associated ourmia-like virus 59 [TAX:2686530]	Viruses; Riboviria; Orthornavirae; Lenarviricota; Miaviricetes; Ourlivirales; Botourmiaviridae; Botoulivirus; Botoulivirus epsilonplasmoparae	(+)ssRNA	Plasmopara viticola [TAX:143451]	Eukaryota; Sar; Stramenopiles; Oomycota; Peronosporales; Peronosporaceae; Plasmopara
Plasmopara viticola lesion associated ourmia-like virus 81 [TAX:2686555]	Viruses; Riboviria; Orthornavirae; Lenarviricota; Miaviricetes; Ourlivirales; Botourmiaviridae; Botoulivirus; Botoulivirus etaplasmoparae	(+)ssRNA	Plasmopara viticola [TAX:143451]	Eukaryota; Sar; Stramenopiles; Oomycota; Peronosporales; Peronosporaceae; Plasmopara
Plasmopara viticola lesion associated ourmia-like virus 57 [TAX:2686528]	Viruses; Riboviria; Orthornavirae; Lenarviricota; Miaviricetes; Ourlivirales; Botourmiaviridae; Botoulivirus; Botoulivirus gammaplasmoparae	(+)ssRNA	Plasmopara viticola [TAX:143451]	Eukaryota; Sar; Stramenopiles; Oomycota; Peronosporales; Peronosporaceae; Plasmopara
Plasmopara viticola lesion associated ourmia-like virus 61 [TAX:2686533]	Viruses; Riboviria; Orthornavirae; Lenarviricota; Miaviricetes; Ourlivirales; Botourmiaviridae; Botoulivirus; Botoulivirus zetaplasmoparae	(+)ssRNA	Plasmopara viticola [TAX:143451]	Eukaryota; Sar; Stramenopiles; Oomycota; Peronosporales; Peronosporaceae; Plasmopara
Plasmopara viticola lesion associated ourmia-like virus 64 [TAX:2686536]	Viruses; Riboviria; Orthornavirae; Lenarviricota; Miaviricetes; Ourlivirales; Botourmiaviridae; Deltascleroulivirus; Deltascleroulivirus alphaplasmoparae	(+)ssRNA	Plasmopara viticola [TAX:143451]	Eukaryota; Sar; Stramenopiles; Oomycota; Peronosporales; Peronosporaceae; Plasmopara
Plasmopara viticola lesion associated ourmia-like virus 80 [TAX:2686554]	Viruses; Riboviria; Orthornavirae; Lenarviricota; Miaviricetes; Ourlivirales; Botourmiaviridae; Deltascleroulivirus; Deltascleroulivirus betaplasmoparae	(+)ssRNA	Plasmopara viticola [TAX:143451]	Eukaryota; Sar; Stramenopiles; Oomycota; Peronosporales; Peronosporaceae; Plasmopara
Plasmopara viticola lesion associated ourmia-like virus 45 [TAX:2686515]	Viruses; Riboviria; Orthornavirae; Lenarviricota; Miaviricetes; Ourlivirales; Botourmiaviridae; Epsilonscleroulivirus; Epsilonscleroulivirus plasmoparae	(+)ssRNA	Plasmopara viticola [TAX:143451]	Eukaryota; Sar; Stramenopiles; Oomycota; Peronosporales; Peronosporaceae; Plasmopara
Plasmopara viticola lesion associated ourmia-like virus 49 [TAX:2686519]	Viruses; Riboviria; Orthornavirae; Lenarviricota; Miaviricetes; Ourlivirales; Botourmiaviridae; Gammascleroulivirus; Gammascleroulivirus alphaplasmoparae	(+)ssRNA	Plasmopara viticola [TAX:143451]	Eukaryota; Sar; Stramenopiles; Oomycota; Peronosporales; Peronosporaceae; Plasmopara
Plasmopara viticola lesion associated ourmia-like virus 50 [TAX:2686521]	Viruses; Riboviria; Orthornavirae; Lenarviricota; Miaviricetes; Ourlivirales; Botourmiaviridae; Gammascleroulivirus; Gammascleroulivirus betaplasmoparae	(+)ssRNA	Plasmopara viticola [TAX:143451]	Eukaryota; Sar; Stramenopiles; Oomycota; Peronosporales; Peronosporaceae; Plasmopara
Plasmopara viticola lesion associated ourmia-like virus 5 [TAX:2686520]	Viruses; Riboviria; Orthornavirae; Lenarviricota; Miaviricetes; Ourlivirales; Botourmiaviridae; Magoulivirus; Magoulivirus alphaplasmoparae	(+)ssRNA	Plasmopara viticola [TAX:143451]	Eukaryota; Sar; Stramenopiles; Oomycota; Peronosporales; Peronosporaceae; Plasmopara
Plasmopara viticola lesion associated ourmia-like virus 6 [TAX:2686531]	Viruses; Riboviria; Orthornavirae; Lenarviricota; Miaviricetes; Ourlivirales; Botourmiaviridae; Magoulivirus; Magoulivirus betaplasmoparae	(+)ssRNA	Plasmopara viticola [TAX:143451]	Eukaryota; Sar; Stramenopiles; Oomycota; Peronosporales; Peronosporaceae; Plasmopara
Plasmopara viticola lesion associated ourmia-like virus 8 [TAX:2686553]	Viruses; Riboviria; Orthornavirae; Lenarviricota; Miaviricetes; Ourlivirales; Botourmiaviridae; Magoulivirus; Magoulivirus deltaplasmoparae	(+)ssRNA	Plasmopara viticola [TAX:143451]	Eukaryota; Sar; Stramenopiles; Oomycota; Peronosporales; Peronosporaceae; Plasmopara
Plasmopara viticola lesion associated ourmia-like virus 9 [TAX:2686564]	Viruses; Riboviria; Orthornavirae; Lenarviricota; Miaviricetes; Ourlivirales; Botourmiaviridae; Magoulivirus; Magoulivirus epsilonplasmoparae	(+)ssRNA	Plasmopara viticola [TAX:143451]	Eukaryota; Sar; Stramenopiles; Oomycota; Peronosporales; Peronosporaceae; Plasmopara
Plasmopara viticola lesion associated ourmia-like virus 11 [TAX:2686478]	Viruses; Riboviria; Orthornavirae; Lenarviricota; Miaviricetes; Ourlivirales; Botourmiaviridae; Magoulivirus; Magoulivirus etaplasmoparae	(+)ssRNA	Plasmopara viticola [TAX:143451]	Eukaryota; Sar; Stramenopiles; Oomycota; Peronosporales; Peronosporaceae; Plasmopara
Plasmopara viticola lesion associated ourmia-like virus 25 [TAX:2686493]	Viruses; Riboviria; Orthornavirae; Lenarviricota; Miaviricetes; Ourlivirales; Botourmiaviridae; Magoulivirus; Magoulivirus fiplasmoparae	(+)ssRNA	Plasmopara viticola [TAX:143451]	Eukaryota; Sar; Stramenopiles; Oomycota; Peronosporales; Peronosporaceae; Plasmopara
Plasmopara viticola lesion associated ourmia-like virus 7 [TAX:2686542]	Viruses; Riboviria; Orthornavirae; Lenarviricota; Miaviricetes; Ourlivirales; Botourmiaviridae; Magoulivirus; Magoulivirus gammaplasmoparae	(+)ssRNA	Plasmopara viticola [TAX:143451]	Eukaryota; Sar; Stramenopiles; Oomycota; Peronosporales; Peronosporaceae; Plasmopara
Plasmopara viticola lesion associated ourmia-like virus 13 [TAX:2686480]	Viruses; Riboviria; Orthornavirae; Lenarviricota; Miaviricetes; Ourlivirales; Botourmiaviridae; Magoulivirus; Magoulivirus iotaplasmoparae	(+)ssRNA	Plasmopara viticola [TAX:143451]	Eukaryota; Sar; Stramenopiles; Oomycota; Peronosporales; Peronosporaceae; Plasmopara
Plasmopara viticola lesion associated ourmia-like virus 24 [TAX:2686492]	Viruses; Riboviria; Orthornavirae; Lenarviricota; Miaviricetes; Ourlivirales; Botourmiaviridae; Magoulivirus; Magoulivirus ipsilonplasmoparae	(+)ssRNA	Plasmopara viticola [TAX:143451]	Eukaryota; Sar; Stramenopiles; Oomycota; Peronosporales; Peronosporaceae; Plasmopara
Plasmopara viticola lesion associated ourmia-like virus 14 [TAX:2686481]	Viruses; Riboviria; Orthornavirae; Lenarviricota; Miaviricetes; Ourlivirales; Botourmiaviridae; Magoulivirus; Magoulivirus kappaplasmoparae	(+)ssRNA	Plasmopara viticola [TAX:143451]	Eukaryota; Sar; Stramenopiles; Oomycota; Peronosporales; Peronosporaceae; Plasmopara
Plasmopara viticola lesion associated ourmia-like virus 15 [TAX:2686482]	Viruses; Riboviria; Orthornavirae; Lenarviricota; Miaviricetes; Ourlivirales; Botourmiaviridae; Magoulivirus; Magoulivirus lambdaplasmoparae	(+)ssRNA	Plasmopara viticola [TAX:143451]	Eukaryota; Sar; Stramenopiles; Oomycota; Peronosporales; Peronosporaceae; Plasmopara
Plasmopara viticola lesion associated ourmia-like virus 16 [TAX:2686483]	Viruses; Riboviria; Orthornavirae; Lenarviricota; Miaviricetes; Ourlivirales; Botourmiaviridae; Magoulivirus; Magoulivirus miplasmoparae	(+)ssRNA	Plasmopara viticola [TAX:143451]	Eukaryota; Sar; Stramenopiles; Oomycota; Peronosporales; Peronosporaceae; Plasmopara
Plasmopara viticola lesion associated ourmia-like virus 17 [TAX:2686484]	Viruses; Riboviria; Orthornavirae; Lenarviricota; Miaviricetes; Ourlivirales; Botourmiaviridae; Magoulivirus; Magoulivirus niplasmoparae	(+)ssRNA	Plasmopara viticola [TAX:143451]	Eukaryota; Sar; Stramenopiles; Oomycota; Peronosporales; Peronosporaceae; Plasmopara
Plasmopara viticola lesion associated ourmia-like virus 27 [TAX:2686495]	Viruses; Riboviria; Orthornavirae; Lenarviricota; Miaviricetes; Ourlivirales; Botourmiaviridae; Magoulivirus; Magoulivirus omegaplasmoparae	(+)ssRNA	Plasmopara viticola [TAX:143451]	Eukaryota; Sar; Stramenopiles; Oomycota; Peronosporales; Peronosporaceae; Plasmopara
Plasmopara viticola lesion associated ourmia-like virus 19 [TAX:2686486]	Viruses; Riboviria; Orthornavirae; Lenarviricota; Miaviricetes; Ourlivirales; Botourmiaviridae; Magoulivirus; Magoulivirus omicronplasmoparae	(+)ssRNA	Plasmopara viticola [TAX:143451]	Eukaryota; Sar; Stramenopiles; Oomycota; Peronosporales; Peronosporaceae; Plasmopara
Plasmopara viticola lesion associated ourmia-like virus 20 [TAX:2686488]	Viruses; Riboviria; Orthornavirae; Lenarviricota; Miaviricetes; Ourlivirales; Botourmiaviridae; Magoulivirus; Magoulivirus piplasmoparae	(+)ssRNA	Plasmopara viticola [TAX:143451]	Eukaryota; Sar; Stramenopiles; Oomycota; Peronosporales; Peronosporaceae; Plasmopara
Plasmopara viticola lesion associated ourmia-like virus 29 [TAX:2686497]	Viruses; Riboviria; Orthornavirae; Lenarviricota; Miaviricetes; Ourlivirales; Botourmiaviridae; Magoulivirus; Magoulivirus psiplasmoparae	(+)ssRNA	Plasmopara viticola [TAX:143451]	Eukaryota; Sar; Stramenopiles; Oomycota; Peronosporales; Peronosporaceae; Plasmopara
Plasmopara viticola lesion associated ourmia-like virus 22 [TAX:2686490]	Viruses; Riboviria; Orthornavirae; Lenarviricota; Miaviricetes; Ourlivirales; Botourmiaviridae; Magoulivirus; Magoulivirus sigmaplasmoparae	(+)ssRNA	Plasmopara viticola [TAX:143451]	Eukaryota; Sar; Stramenopiles; Oomycota; Peronosporales; Peronosporaceae; Plasmopara
Plasmopara viticola lesion associated ourmia-like virus 23 [TAX:2686491]	Viruses; Riboviria; Orthornavirae; Lenarviricota; Miaviricetes; Ourlivirales; Botourmiaviridae; Magoulivirus; Magoulivirus tauplasmoparae	(+)ssRNA	Plasmopara viticola [TAX:143451]	Eukaryota; Sar; Stramenopiles; Oomycota; Peronosporales; Peronosporaceae; Plasmopara
Plasmopara viticola lesion associated ourmia-like virus 12 [TAX:2686479]	Viruses; Riboviria; Orthornavirae; Lenarviricota; Miaviricetes; Ourlivirales; Botourmiaviridae; Magoulivirus; Magoulivirus thetaplasmoparae	(+)ssRNA	Plasmopara viticola [TAX:143451]	Eukaryota; Sar; Stramenopiles; Oomycota; Peronosporales; Peronosporaceae; Plasmopara
Plasmopara viticola lesion associated ourmia-like virus 36 [TAX:2686505]	Viruses; Riboviria; Orthornavirae; Lenarviricota; Miaviricetes; Ourlivirales; Botourmiaviridae; Magoulivirus; Magoulivirus viticolae	(+)ssRNA	Plasmopara viticola [TAX:143451]	Eukaryota; Sar; Stramenopiles; Oomycota; Peronosporales; Peronosporaceae; Plasmopara
Plasmopara viticola lesion associated ourmia-like virus 18 [TAX:2686485]	Viruses; Riboviria; Orthornavirae; Lenarviricota; Miaviricetes; Ourlivirales; Botourmiaviridae; Magoulivirus; Magoulivirus xiplasmoparae	(+)ssRNA	Plasmopara viticola [TAX:143451]	Eukaryota; Sar; Stramenopiles; Oomycota; Peronosporales; Peronosporaceae; Plasmopara
Plasmopara viticola lesion associated ourmia-like virus 10 [TAX:2686477]	Viruses; Riboviria; Orthornavirae; Lenarviricota; Miaviricetes; Ourlivirales; Botourmiaviridae; Magoulivirus; Magoulivirus zetaplasmoparae	(+)ssRNA	Plasmopara viticola [TAX:143451]	Eukaryota; Sar; Stramenopiles; Oomycota; Peronosporales; Peronosporaceae; Plasmopara
Plasmopara viticola lesion associated ourmia-like virus 82 [TAX:2686556]	Viruses; Riboviria; Orthornavirae; Lenarviricota; Miaviricetes; Ourlivirales; Botourmiaviridae; Penoulivirus; Penoulivirus alphaplasmoparae	(+)ssRNA	Plasmopara viticola [TAX:143451]	Eukaryota; Sar; Stramenopiles; Oomycota; Peronosporales; Peronosporaceae; Plasmopara
Plasmopara viticola lesion associated ourmia-like virus 83 [TAX:2686557]	Viruses; Riboviria; Orthornavirae; Lenarviricota; Miaviricetes; Ourlivirales; Botourmiaviridae; Penoulivirus; Penoulivirus betaplasmoparae	(+)ssRNA	Plasmopara viticola [TAX:143451]	Eukaryota; Sar; Stramenopiles; Oomycota; Peronosporales; Peronosporaceae; Plasmopara
Plasmopara viticola lesion associated ourmia-like virus 85 [TAX:2686559]	Viruses; Riboviria; Orthornavirae; Lenarviricota; Miaviricetes; Ourlivirales; Botourmiaviridae; Penoulivirus; Penoulivirus deltaplasmoparae	(+)ssRNA	Plasmopara viticola [TAX:143451]	Eukaryota; Sar; Stramenopiles; Oomycota; Peronosporales; Peronosporaceae; Plasmopara
Plasmopara viticola lesion associated ourmia-like virus 87 [TAX:2686561]	Viruses; Riboviria; Orthornavirae; Lenarviricota; Miaviricetes; Ourlivirales; Botourmiaviridae; Penoulivirus; Penoulivirus epsilonplasmoparae	(+)ssRNA	Plasmopara viticola [TAX:143451]	Eukaryota; Sar; Stramenopiles; Oomycota; Peronosporales; Peronosporaceae; Plasmopara
Plasmopara viticola lesion associated ourmia-like virus 89 [TAX:2686563]	Viruses; Riboviria; Orthornavirae; Lenarviricota; Miaviricetes; Ourlivirales; Botourmiaviridae; Penoulivirus; Penoulivirus etaplasmoparae	(+)ssRNA	Plasmopara viticola [TAX:143451]	Eukaryota; Sar; Stramenopiles; Oomycota; Peronosporales; Peronosporaceae; Plasmopara
Plasmopara viticola lesion associated ourmia-like virus 91 [TAX:2686566]	Viruses; Riboviria; Orthornavirae; Lenarviricota; Miaviricetes; Ourlivirales; Botourmiaviridae; Penoulivirus; Penoulivirus iotaplasmoparae	(+)ssRNA	Plasmopara viticola [TAX:143451]	Eukaryota; Sar; Stramenopiles; Oomycota; Peronosporales; Peronosporaceae; Plasmopara
Plasmopara viticola lesion associated ourmia-like virus 90 [TAX:2686565]	Viruses; Riboviria; Orthornavirae; Lenarviricota; Miaviricetes; Ourlivirales; Botourmiaviridae; Penoulivirus; Penoulivirus thetaplasmoparae	(+)ssRNA	Plasmopara viticola [TAX:143451]	Eukaryota; Sar; Stramenopiles; Oomycota; Peronosporales; Peronosporaceae; Plasmopara
Plasmopara viticola lesion associated ourmia-like virus 88 [TAX:2686562]	Viruses; Riboviria; Orthornavirae; Lenarviricota; Miaviricetes; Ourlivirales; Botourmiaviridae; Penoulivirus; Penoulivirus zetaplasmoparae	(+)ssRNA	Plasmopara viticola [TAX:143451]	Eukaryota; Sar; Stramenopiles; Oomycota; Peronosporales; Peronosporaceae; Plasmopara
Plasmopara viticola lesion associated ourmia-like virus 44 [TAX:2686514]	Viruses; Riboviria; Orthornavirae; Lenarviricota; Miaviricetes; Ourlivirales; Botourmiaviridae; Scleroulivirus; Scleroulivirus alphaplasmoparae	(+)ssRNA	Plasmopara viticola [TAX:143451]	Eukaryota; Sar; Stramenopiles; Oomycota; Peronosporales; Peronosporaceae; Plasmopara
Plasmopara viticola lesion associated ourmia-like virus 46 [TAX:2686516]	Viruses; Riboviria; Orthornavirae; Lenarviricota; Miaviricetes; Ourlivirales; Botourmiaviridae; Scleroulivirus; Scleroulivirus betaplasmoparae	(+)ssRNA	Plasmopara viticola [TAX:143451]	Eukaryota; Sar; Stramenopiles; Oomycota; Peronosporales; Peronosporaceae; Plasmopara
Plasmopara viticola lesion associated ourmia-like virus 62 [TAX:2686534]	Viruses; Riboviria; Orthornavirae; Lenarviricota; Miaviricetes; Ourlivirales; Botourmiaviridae; Scleroulivirus; Scleroulivirus deltaplasmoparae	(+)ssRNA	Plasmopara viticola [TAX:143451]	Eukaryota; Sar; Stramenopiles; Oomycota; Peronosporales; Peronosporaceae; Plasmopara
Plasmopara viticola lesion associated ourmia-like virus 63 [TAX:2686535]	Viruses; Riboviria; Orthornavirae; Lenarviricota; Miaviricetes; Ourlivirales; Botourmiaviridae; Scleroulivirus; Scleroulivirus epsilonplasmoparae	(+)ssRNA	Plasmopara viticola [TAX:143451]	Eukaryota; Sar; Stramenopiles; Oomycota; Peronosporales; Peronosporaceae; Plasmopara
Plasmopara viticola lesion associated ourmia-like virus 68 [TAX:2686540]	Viruses; Riboviria; Orthornavirae; Lenarviricota; Miaviricetes; Ourlivirales; Botourmiaviridae; Scleroulivirus; Scleroulivirus etaplasmoparae	(+)ssRNA	Plasmopara viticola [TAX:143451]	Eukaryota; Sar; Stramenopiles; Oomycota; Peronosporales; Peronosporaceae; Plasmopara
Plasmopara viticola lesion associated ourmia-like virus 47 [TAX:2686517]	Viruses; Riboviria; Orthornavirae; Lenarviricota; Miaviricetes; Ourlivirales; Botourmiaviridae; Scleroulivirus; Scleroulivirus gammaplasmoparae	(+)ssRNA	Plasmopara viticola [TAX:143451]	Eukaryota; Sar; Stramenopiles; Oomycota; Peronosporales; Peronosporaceae; Plasmopara
Plasmopara viticola lesion associated ourmia-like virus 70 [TAX:2686543]	Viruses; Riboviria; Orthornavirae; Lenarviricota; Miaviricetes; Ourlivirales; Botourmiaviridae; Scleroulivirus; Scleroulivirus iotaplasmoparae	(+)ssRNA	Plasmopara viticola [TAX:143451]	Eukaryota; Sar; Stramenopiles; Oomycota; Peronosporales; Peronosporaceae; Plasmopara
Plasmopara viticola lesion associated ourmia-like virus 73 [TAX:2686546]	Viruses; Riboviria; Orthornavirae; Lenarviricota; Miaviricetes; Ourlivirales; Botourmiaviridae; Scleroulivirus; Scleroulivirus miplasmoparae	(+)ssRNA	Plasmopara viticola [TAX:143451]	Eukaryota; Sar; Stramenopiles; Oomycota; Peronosporales; Peronosporaceae; Plasmopara
Plasmopara viticola lesion associated ourmia-like virus 74 [TAX:2686547]	Viruses; Riboviria; Orthornavirae; Lenarviricota; Miaviricetes; Ourlivirales; Botourmiaviridae; Scleroulivirus; Scleroulivirus niplasmoparae	(+)ssRNA	Plasmopara viticola [TAX:143451]	Eukaryota; Sar; Stramenopiles; Oomycota; Peronosporales; Peronosporaceae; Plasmopara
Plasmopara viticola lesion associated ourmia-like virus 76 [TAX:2686549]	Viruses; Riboviria; Orthornavirae; Lenarviricota; Miaviricetes; Ourlivirales; Botourmiaviridae; Scleroulivirus; Scleroulivirus omicronplasmoparae	(+)ssRNA	Plasmopara viticola [TAX:143451]	Eukaryota; Sar; Stramenopiles; Oomycota; Peronosporales; Peronosporaceae; Plasmopara
Plasmopara viticola lesion associated ourmia-like virus 77 [TAX:2686550]	Viruses; Riboviria; Orthornavirae; Lenarviricota; Miaviricetes; Ourlivirales; Botourmiaviridae; Scleroulivirus; Scleroulivirus piplasmoparae	(+)ssRNA	Plasmopara viticola [TAX:143451]	Eukaryota; Sar; Stramenopiles; Oomycota; Peronosporales; Peronosporaceae; Plasmopara
Plasmopara viticola lesion associated ourmia-like virus 78 [TAX:2686551]	Viruses; Riboviria; Orthornavirae; Lenarviricota; Miaviricetes; Ourlivirales; Botourmiaviridae; Scleroulivirus; Scleroulivirus rhoplasmoparae	(+)ssRNA	Plasmopara viticola [TAX:143451]	Eukaryota; Sar; Stramenopiles; Oomycota; Peronosporales; Peronosporaceae; Plasmopara
Plasmopara viticola lesion associated ourmia-like virus 79 [TAX:2686552]	Viruses; Riboviria; Orthornavirae; Lenarviricota; Miaviricetes; Ourlivirales; Botourmiaviridae; Scleroulivirus; Scleroulivirus sigmaplasmoparae	(+)ssRNA	Plasmopara viticola [TAX:143451]	Eukaryota; Sar; Stramenopiles; Oomycota; Peronosporales; Peronosporaceae; Plasmopara
Plasmopara viticola lesion associated ourmia-like virus 69 [TAX:2686541]	Viruses; Riboviria; Orthornavirae; Lenarviricota; Miaviricetes; Ourlivirales; Botourmiaviridae; Scleroulivirus; Scleroulivirus thetaplasmoparae	(+)ssRNA	Plasmopara viticola [TAX:143451]	Eukaryota; Sar; Stramenopiles; Oomycota; Peronosporales; Peronosporaceae; Plasmopara
Plasmopara viticola lesion associated ourmia-like virus 75 [TAX:2686548]	Viruses; Riboviria; Orthornavirae; Lenarviricota; Miaviricetes; Ourlivirales; Botourmiaviridae; Scleroulivirus; Scleroulivirus xiplasmoparae	(+)ssRNA	Plasmopara viticola [TAX:143451]	Eukaryota; Sar; Stramenopiles; Oomycota; Peronosporales; Peronosporaceae; Plasmopara
Plasmopara viticola lesion associated ourmia-like virus 66 [TAX:2686538]	Viruses; Riboviria; Orthornavirae; Lenarviricota; Miaviricetes; Ourlivirales; Botourmiaviridae; Scleroulivirus; Scleroulivirus zetaplasmoparae	(+)ssRNA	Plasmopara viticola [TAX:143451]	Eukaryota; Sar; Stramenopiles; Oomycota; Peronosporales; Peronosporaceae; Plasmopara
Plasmopara viticola lesion associated ourmia-like virus 26 [TAX:2686494]	Viruses; Riboviria; Orthornavirae; Lenarviricota; Miaviricetes; Ourlivirales; Botourmiaviridae;Magoulivirus; Magoulivirus jiplasmoparae	(+)ssRNA	Plasmopara viticola [TAX:143451]	Eukaryota; Sar; Stramenopiles; Oomycota; Peronosporales; Peronosporaceae; Plasmopara
Plasmopara viticola lesion associated ourmia-like virus 21 [TAX:2686489]	Viruses; Riboviria; Orthornavirae; Lenarviricota; Miaviricetes; Ourlivirales; Botourmiaviridae;Magoulivirus; Magoulivirus rhoplasmoparae	(+)ssRNA	Plasmopara viticola [TAX:143451]	Eukaryota; Sar; Stramenopiles; Oomycota; Peronosporales; Peronosporaceae; Plasmopara
Plasmopara viticola lesion associated ourmia-like virus 84 [TAX:2686558]	Viruses; Riboviria; Orthornavirae; Lenarviricota;Miaviricetes; Ourlivirales; Botourmiaviridae; Penoulivirus; Penoulivirus gammaplasmoparae	(+)ssRNA	Plasmopara viticola [TAX:143451]	Eukaryota; Sar; Stramenopiles; Oomycota; Peronosporales; Peronosporaceae; Plasmopara
Plasmopara viticola lesion associated mononegaambi virus 1 [TAX:2692013]	Viruses; Riboviria; Orthornavirae; Negarnaviricota; Haploviricotina; Monjiviricetes; Mononegavirales; Mymonaviridae; Penicillimonavirus; Penicillimonavirus alphaplasmoparae	(-)ssRNA	Plasmopara viticola [TAX:143451]	Eukaryota; Sar; Stramenopiles; Oomycota; Peronosporales; Peronosporaceae; Plasmopara
Plasmopara viticola lesion associated mononegaambi virus 4 [TAX:2692016]	Viruses; Riboviria; Orthornavirae; Negarnaviricota; Haploviricotina; Monjiviricetes; Mononegavirales; Mymonaviridae; Penicillimonavirus; Penicillimonavirus betaplasmoparae	(-)ssRNA	Plasmopara viticola [TAX:143451]	Eukaryota; Sar; Stramenopiles; Oomycota; Peronosporales; Peronosporaceae; Plasmopara
Plasmopara viticola lesion associated mononegaambi virus 5 [TAX:2692017]	Viruses; Riboviria; Orthornavirae; Negarnaviricota; Haploviricotina; Monjiviricetes; Mononegavirales; Mymonaviridae; Penicillimonavirus; Penicillimonavirus deltaplasmoparae	(-)ssRNA	Plasmopara viticola [TAX:143451]	Eukaryota; Sar; Stramenopiles; Oomycota; Peronosporales; Peronosporaceae; Plasmopara
Plasmopara viticola lesion associated mononegaambi virus 6 [TAX:2692018]	Viruses; Riboviria; Orthornavirae; Negarnaviricota; Haploviricotina; Monjiviricetes; Mononegavirales; Mymonaviridae; Penicillimonavirus; Penicillimonavirus epsilonplasmoparae	(-)ssRNA	Plasmopara viticola [TAX:143451]	Eukaryota; Sar; Stramenopiles; Oomycota; Peronosporales; Peronosporaceae; Plasmopara
Plasmopara viticola lesion associated mononegaambi virus 9 [TAX:2692021]	Viruses; Riboviria; Orthornavirae; Negarnaviricota; Haploviricotina; Monjiviricetes; Mononegavirales; Mymonaviridae; Penicillimonavirus; Penicillimonavirus etaplasmoparae	(-)ssRNA	Plasmopara viticola [TAX:143451]	Eukaryota; Sar; Stramenopiles; Oomycota; Peronosporales; Peronosporaceae; Plasmopara
Plasmopara viticola lesion associated mononegaambi virus 3 [TAX:2692015]	Viruses; Riboviria; Orthornavirae; Negarnaviricota; Haploviricotina; Monjiviricetes; Mononegavirales; Mymonaviridae; Penicillimonavirus; Penicillimonavirus gammaplasmopara	(-)ssRNA	Plasmopara viticola [TAX:143451]	Eukaryota; Sar; Stramenopiles; Oomycota; Peronosporales; Peronosporaceae; Plasmopara
Plasmopara viticola lesion associated mononegaambi virus 7 [TAX:2692019]	Viruses; Riboviria; Orthornavirae; Negarnaviricota; Haploviricotina; Monjiviricetes; Mononegavirales; Mymonaviridae; Penicillimonavirus; Penicillimonavirus zetaplasmoparae	(-)ssRNA	Plasmopara viticola [TAX:143451]	Eukaryota; Sar; Stramenopiles; Oomycota; Peronosporales; Peronosporaceae; Plasmopara
Plasmopara viticola lesion associated mononegaambi virus 8 [TAX:2692020]	Viruses; Riboviria; Orthornavirae; Negarnaviricota; Haploviricotina; Monjiviricetes; Mononegavirales; Mymonaviridae; Plasmopamonavirus; Plasmopamonavirus plasmoparae	(-)ssRNA	Plasmopara viticola [TAX:143451]	Eukaryota; Sar; Stramenopiles; Oomycota; Peronosporales; Peronosporaceae; Plasmopara
Plasmopara viticola lesion associated mymonavirus 1 [TAX:2692022]	Viruses; Riboviria; Orthornavirae; Negarnaviricota; Haploviricotina; Monjiviricetes; Mononegavirales; Mymonaviridae; Sclerotimonavirus; Sclerotimonavirus alphaplasmoparae	(-)ssRNA	Plasmopara viticola [TAX:143451]	Eukaryota; Sar; Stramenopiles; Oomycota; Peronosporales; Peronosporaceae; Plasmopara
Plasmopara viticola lesion associated mononega virus 2 [TAX:2692009]	Viruses; Riboviria; Orthornavirae; Negarnaviricota; Haploviricotina; Monjiviricetes; Mononegavirales; Mymonaviridae; Sclerotimonavirus; Sclerotimonavirus betaplasmoparae	(-)ssRNA	Plasmopara viticola [TAX:143451]	Eukaryota; Sar; Stramenopiles; Oomycota; Peronosporales; Peronosporaceae; Plasmopara
Plasmopara viticola lesion associated mycobunyavirales-like virus 8 [TAX:2737680]	Viruses; Riboviria; Orthornavirae; Negarnaviricota; Polyploviricotina; Ellioviricetes; Bunyavirales; Discoviridae; Orthodiscovirus; Orthodiscovirus hispaniae	(-)ssRNA	Plasmopara viticola [TAX:143451]	Eukaryota; Sar; Stramenopiles; Oomycota; Peronosporales; Peronosporaceae; Plasmopara
Plasmopara viticola lesion associated mycobunyavirales-like virus 4 [TAX:2689127]	Viruses; Riboviria; Orthornavirae; Negarnaviricota; Polyploviricotina; Ellioviricetes; Bunyavirales; Discoviridae; Orthodiscovirus;Orthodiscovirus iberiae	(-)ssRNA	Plasmopara viticola [TAX:143451]	Eukaryota; Sar; Stramenopiles; Oomycota; Peronosporales; Peronosporaceae; Plasmopara
Leptomonas moramango leishbunyavirus [TAX:1859148]	Viruses; Riboviria; Orthornavirae; Negarnaviricota; Polyploviricotina; Ellioviricetes; Bunyavirales; Leishbuviridae; Shilevirus; Shilevirus leptomonadis	(-)ssRNA	Leptomonas moramango [TAX:1503871]	Eukaryota; Discoba; Euglenozoa; Kinetoplastea; Metakinetoplastina; Trypanosomatida;Trypanosomatidae; Leishmaniinae;Leptomonas
Grapevine associated cogu-like virus 1 [TAX:2716183]	Viruses; Riboviria; Orthornavirae; Negarnaviricota; Polyploviricotina; Ellioviricetes; Bunyavirales; Phenuiviridae; Coguvirus; Coguvirus viticulum	(-)ssRNA	Plasmopara viticola [TAX:143451]	Eukaryota; Sar; Stramenopiles; Oomycota; Peronosporales; Peronosporaceae; Plasmopara
Grapevine associated cogu-like virus 2 [TAX:2716184]	Viruses; Riboviria; Orthornavirae; Negarnaviricota; Polyploviricotina; Ellioviricetes; Bunyavirales; Phenuiviridae; Laulavirus; Laulavirus alphaviticulum	(-)ssRNA	Plasmopara viticola [TAX:143451]	Eukaryota; Sar; Stramenopiles; Oomycota; Peronosporales; Peronosporaceae; Plasmopara
Grapevine associated cogu-like virus 3 [TAX:2716185]	Viruses; Riboviria; Orthornavirae; Negarnaviricota; Polyploviricotina; Ellioviricetes; Bunyavirales; Phenuiviridae; Laulavirus; Laulavirus betaviticulum	(-)ssRNA	Plasmopara viticola [TAX:143451]	Eukaryota; Sar; Stramenopiles; Oomycota; Peronosporales; Peronosporaceae; Plasmopara
Plasmopara viticola lesion associated fusarivirus 2 [TAX:2692088]	Viruses; Riboviria; Orthornavirae; Pisuviricota; Duplopiviricetes; Durnavirales; Fusariviridae; Alphafusarivirus; Alphafusarivirus italiae	dsRNA	Plasmopara viticola [TAX:143451]	Eukaryota; Sar; Stramenopiles; Oomycota; Peronosporales; Peronosporaceae; Plasmopara
Plasmopara viticola lesion associated fusarivirus 1 [TAX:2692087]	Viruses; Riboviria; Orthornavirae; Pisuviricota; Duplopiviricetes; Durnavirales; Fusariviridae; Alphafusarivirus; Alphafusarivirus plasmoparae	dsRNA	Plasmopara viticola [TAX:143451]	Eukaryota; Sar; Stramenopiles; Oomycota; Peronosporales; Peronosporaceae; Plasmopara
Cryptosporidium parvum virus 1 [TAX:675060]	Viruses; Riboviria; Orthornavirae; Pisuviricota; Duplopiviricetes; Durnavirales; Partitiviridae; Cryspovirus	dsRNA	Cryptosporidium parvum [TAX:5807]	Eukaryota; Sar; Alveolata; Apicomplexa; Conoidasida; Coccidia; Eucoccidiorida; Eimeriorina; Cryptosporidiidae; Cryptosporidium
Pythium nunn virus 1 [TAX:2083275]	Viruses; Riboviria; Orthornavirae; Pisuviricota; Duplopiviricetes; Durnavirales; Partitiviridae; Gammapartitivirus; unclassified Gammapartitivirus	dsRNA	Globisporangium nunn [TAX:82942]	Eukaryota; Sar; Stramenopiles; Oomycota; Pythiales; Pythiaceae; Globisporangium
Chaetoceros socialis forma radians RNA virus 1 [TAX:2169725]	Viruses; Riboviria; Orthornavirae; Pisuviricota; Pisoniviricetes; Picornavirales; Marnaviridae; Bacillarnavirus	(+)ssRNA	Chaetoceros socialis [TAX:163503]	Eukaryota; Sar; Stramenopiles; Ochrophyta; Bacillariophyta; Coscinodiscophyceae; Chaetocerotophycidae; Chaetocerotales; Chaetocerotaceae; Chaetoceros
Chaetoceros tenuissimus RNA virus 01 [TAX:497136]	Viruses; Riboviria; Orthornavirae; Pisuviricota; Pisoniviricetes; Picornavirales; Marnaviridae; Bacillarnavirus	(+)ssRNA	Chaetoceros tenuissimus [TAX:426638]	Eukaryota; Sar; Stramenopiles; Ochrophyta; Bacillariophyta; Coscinodiscophyceae; Chaetocerotophycidae; Chaetocerotales; Chaetocerotaceae; Chaetoceros
Rhizosolenia setigera RNA virus 01 [TAX:359987]	Viruses; Riboviria; Orthornavirae; Pisuviricota; Pisoniviricetes; Picornavirales; Marnaviridae; Bacillarnavirus	(+)ssRNA	Rhizosolenia setigera [TAX:3005]	Eukaryota; Sar; Stramenopiles; Ochrophyta;Bacillariophyta; Coscinodiscophyceae; Rhizosoleniophycidae; Rhizosoleniales; Rhizosoleniaceae; Rhizosolenia
Asterionellopsis glacialis RNA virus [TAX:1522179]	Viruses; Riboviria; Orthornavirae; Pisuviricota; Pisoniviricetes; Picornavirales; Marnaviridae; Kusarnavirus; Astarnavirus	(+)ssRNA	Asterionellopsis glacialis [TAX:33640]	Eukaryota; Sar; Stramenopiles; Ochrophyta; Bacillariophyta; Fragilariophyceae; Fragilariophycidae; Fragilariales; Fragilariaceae; Asterionellopsis
Aurantiochytrium single-stranded RNA virus 01 [TAX:674971]	Viruses; Riboviria; Orthornavirae; Pisuviricota; Pisoniviricetes; Picornavirales; Marnaviridae; Labyrnavirus	(+)ssRNA	Schizochytrium sp. [TAX:1907177]	Eukaryota; Sar; Stramenopiles; Bigyra; Labyrinthulomycetes; Thraustochytrida; Thraustochytriaceae; Schizochytrium
Heterosigma akashiwo RNA virus [TAX:324900]	Viruses; Riboviria; Orthornavirae; Pisuviricota; Pisoniviricetes; Picornavirales; Marnaviridae; Marnavirus	(+)ssRNA	Heterosigma akashiwo [TAX:2829]	Eukaryota; Sar; Stramenopiles; Ochrophyta; Raphidophyceae; Chattonellales; Chattonellaceae; Heterosigma
Chaetoceros species RNA virus 02 [TAX:1045800]	Viruses; Riboviria; Orthornavirae; Pisuviricota; Pisoniviricetes; Picornavirales; Marnaviridae; Sogarnavirus; Chaetarnavirus 2	(+)ssRNA	Chaetoceros sp. [TAX:49240]	Eukaryota; Sar; Stramenopiles; Ochrophyta; Bacillariophyta; Coscinodiscophyceae; Chaetocerotophycidae; Chaetocerotales; Chaetocerotaceae; Chaetoceros
Chaetoceros tenuissimus RNA virus type II [TAX:1516128]	Viruses; Riboviria; Orthornavirae; Pisuviricota; Pisoniviricetes; Picornavirales; Marnaviridae; Sogarnavirus; Chaetenuissarnavirus II	(+)ssRNA	Chaetoceros sp. [TAX:49240]	Eukaryota; Sar; Stramenopiles; Ochrophyta; Bacillariophyta; Coscinodiscophyceae; Chaetocerotophycidae; Chaetocerotales;Chaetocerotaceae; Chaetoceros
Delisea pulchra RNA virus [TAX:1781241]	Viruses; Riboviria; Orthornavirae; Pisuviricota; Pisoniviricetes; Picornavirales; unclassified Picornavirales	dsRNA	Delisea pulchra [TAX:40385]	Eukaryota; Rhodophyta; Florideophyceae; Rhodymeniophycidae; Bonnemaisoniales; Bonnemaisoniaceae; Delisea
Heterocapsa circularisquama RNA virus 01 [TAX:2030964]	Viruses; Riboviria; Orthornavirae; Pisuviricota; Pisoniviricetes; Sobelivirales; Alvernaviridae; Dinornavirus	(+)ssRNA	Heterocapsa circularisquama [TAX:139025]	Eukaryota; Sar; Alveolata; Dinophyceae; Peridiniales; Heterocapsaceae; Heterocapsa
Plasmopara viticola lesion associated yadokari virus 1 [TAX:2692093]	Viruses; Riboviria; Orthornavirae; Pisuviricota; Yadokarivirales; Yadokariviridae; Alphayadokarivirus; Alphayadokarivirus gobani	(+)ssRNA	Plasmopara viticola [TAX:143451]	Eukaryota; Sar; Stramenopiles; Oomycota; Peronosporales; Peronosporaceae; Plasmopara
Epiphyllum badnavirus 1 [TAX:2518008]	Viruses; Riboviria; Pararnavirae; Artverviricota; Revtraviricetes; Ortervirales; Caulimoviridae; Badnavirus; unclassified Badnavirus	dsDNA-RT	Epiphyllum [TAX:884664]	Eukaryota; Sar; Alveolata; Ciliophora; Intramacronucleata; Litostomatea; Haptoria; Pleurostomatida; Litonotidae
Phytophthora infestans RNA virus 2 [TAX:2303160]	Viruses; Riboviria; unclassified Riboviria	dsRNA	Phytophthora infestans [TAX:4787]	Eukaryota; Sar; Stramenopiles; Oomycota; Peronosporales; Peronosporaceae; Plasmopara
Phytophthora infestans RNA virus 3 [TAX:1133557]	Viruses; Riboviria; unclassified Riboviria	dsRNA	Phytophthora infestans [TAX:4787]	Eukaryota; Sar; Stramenopiles; Oomycota; Peronosporales; Peronosporaceae; Plasmopara
Phytophthora infestans RNA virus 1 [TAX:640897]	Viruses; Riboviria; unclassified Riboviria; unclassified ssRNA viruses; unclassified ssRNA positive-strand viruses	(+)ssRNA	Phytophthora infestans [TAX:4787]	Eukaryota; Sar; Stramenopiles; Oomycota; Peronosporales; Peronosporaceae; Plasmopara
Sclerophthora macrospora virus A [TAX:191289]	Viruses; Riboviria; unclassified Riboviria;unclassified ssRNA viruses; unclassified ssRNA positive-strand viruses	(+)ssRNA	Sclerophthora macrospora [TAX:467176]	Eukaryota; Sar; Stramenopiles; Oomycota; Peronosporales; Peronosporaceae; Sclerophthora
Sclerophthora macrospora virus B [TAX:75914]	Viruses; Riboviria; unclassified Riboviria;unclassified ssRNA viruses; unclassified ssRNA positive-strand viruses	(+)ssRNA	Sclerophthora macrospora [TAX:467176]	Eukaryota; Sar; Stramenopiles; Oomycota; Peronosporales; Peronosporaceae; Sclerophthora
Trichomonas vaginalis virus dsRNA satellite S1 [TAX:1646350]	Viruses; Satellites; RNA satellites;	dsRNA	Trichomonas vaginalis [TAX:5722]	Eukaryota; Metamonada; Parabasalia; Trichomonadida; Trichomonadidae; Trichomonas
Satellites of Trichomonas vaginalis T1 virus [TAX:198608]	Viruses; Satellites; RNA satellites; Double stranded RNA satellites	dsRNA	Trichomonas vaginalis [TAX:5722]	Eukaryota; Metamonada; Parabasalia; Trichomonadida; Trichomonadidae; Trichomonas
Trichomonas vaginalis virus dsRNA satellite S1prime [TAX:1646351]	Viruses; Satellites; RNA satellites; Double stranded RNA satellites	dsRNA	Trichomonas vaginalis [TAX:5722]	Eukaryota; Metamonada; Parabasalia; Trichomonadida; Trichomonadidae; Trichomonas
Phytophthora parasitica virus [TAX:1608451]	Viruses; unclassified viruses	(+)ssRNA	Phytophthora parasitica [TAX:4792]	Eukaryota; Sar; Stramenopiles; Oomycota; Peronosporales; Peronosporaceae; Plasmopara
Diatom colony associated dsRNA virus 16 [TAX:1678176]	Viruses; unclassified viruses	dsRNA	Bacillariophyta [TAX:2836]	Eukaryota; Sar; Stramenopiles; Ochrophyta
Chaetoceros tenuissimus DNA virus SS12-43V [TAX:2204155]	Viruses; unclassified viruses; unclassified DNA viruses	DNA	Chaetoceros tenuissimus [TAX:426638]	Eukaryota; Sar; Stramenopiles; Ochrophyta; Bacillariophyta; Coscinodiscophyceae; Chaetocerotophycidae; Chaetocerotales; Chaetocerotaceae; Chaetoceros
Chaetoceros tenuissimus DNA virus type-II [TAX:1516127]	Viruses; unclassified viruses; unclassified DNA viruses; unclassified ssDNA viruses	ssDNA	Chaetoceros tenuissimus [TAX:426638]	Eukaryota; Sar; Stramenopiles; Ochrophyta; Bacillariophyta; Coscinodiscophyceae; Chaetocerotophycidae; Chaetocerotales; Chaetocerotaceae; Chaetoceros
Emiliania huxleyi virus 86 [TAX:181082]	Viruses; Varidnaviria; Bamfordvirae; Nucleocytoviricota; Megaviricetes; Algavirales; Phycodnaviridae; Coccolithovirus	dsDNA	Emiliania huxleyi [TAX:2903]	Eukaryota; Haptista; Haptophyta; Prymnesiophyceae; Isochrysidales; Noelaerhabdaceae; Emiliania
Ectocarpus siliculosus virus 1 [TAX:37665]	Viruses; Varidnaviria; Bamfordvirae; Nucleocytoviricota; Megaviricetes; Algavirales; Phycodnaviridae; Phaeovirus	dsDNA	Ectocarpus siliculosus [TAX:2880]	Eukaryota; Sar; Stramenopiles; Ochrophyta; PX clade; Phaeophyceae; Ectocarpales; Ectocarpaceae; Ectocarpus
Feldmannia species virus [TAX:39420]	Viruses; Varidnaviria; Bamfordvirae; Nucleocytoviricota; Megaviricetes; Algavirales; Phycodnaviridae; Phaeovirus	dsDNA	Feldmannia [TAX:43931]	Eukaryota; Sar; Stramenopiles; Ochrophyta; PX clade; Phaeophyceae; Ectocarpales; Acinetosporaceae
Chrysochromulina brevifilum virus PW1	Viruses; Varidnaviria; Bamfordvirae; Nucleocytoviricota; Megaviricetes; Algavirales; Phycodnaviridae; Prymnesiovirus; unclassified Prymnesiovirus	dsDNA	Chrysochromulina brevifilum	Eukaryota; Haptista; Haptophyta; Prymnesiophyceae; Prymnesiales; Chrysochromulinaceae; Chrysochromulina
Heterosigma akashiwo virus 01 [TAX:97195]	Viruses; Varidnaviria; Bamfordvirae; Nucleocytoviricota; Megaviricetes; Algavirales; Phycodnaviridae; Raphidovirus	dsDNA	Heterosigma akashiwo [TAX:2829]	Eukaryota; Sar; Stramenopiles; Ochrophyta; Raphidophyceae; Chattonellales; Chattonellaceae; Heterosigma
Chrysochromulina ericina virus [TAX:455364]	Viruses; Varidnaviria; Bamfordvirae; Nucleocytoviricota; Megaviricetes; Imitervirales; Mesomimiviridae; Tethysvirus	dsDNA	Haptolina ericina [TAX:156174]	Eukaryota; Haptista; Haptophyta; Prymnesiophyceae; Prymnesiales; Prymnesiaceae; Haptolina
Chrysochromulina parva virus [TAX:2565304]	Viruses; Varidnaviria; Bamfordvirae; Nucleocytoviricota; Megaviricetes; Imitervirales; Mesomimiviridae; Tethysvirus	dsDNA	Chrysochromulina parva [TAX:127563]	Eukaryota; Haptista; Haptophyta; Prymnesiophyceae; Prymnesiales; Chrysochromulinaceae; Chrysochromulina
Phaeocystis globosa virus [TAX:251749]	Viruses; Varidnaviria; Bamfordvirae; Nucleocytoviricota; Megaviricetes; Imitervirales; Mesomimiviridae; Tethysvirus	dsDNA	Phaeocystis globosa [TAX:33658]	Eukaryota; Haptista; Haptophyta; Prymnesiophyceae; Phaeocystales; Phaeocystaceae; Phaeocystis
Cafeteria roenbergensis virus BV-PW1 [TAX:693272]	Viruses; Varidnaviria; Bamfordvirae; Nucleocytoviricota; Megaviricetes; Imitervirales; Mimiviridae; Aliimimivirinae; Rheavirus; Rheavirus sinusmexicani; Cafeteria roenbergensis virus	dsDNA	Cafeteria roenbergensis [TAX:33653]	Eukaryota; Sar; Stramenopiles; Bigyra; Opalozoa; Bicosoecida; Cafeteriaceae; Cafeteria
Fadolivirus algeromassiliense [TAX:3060017]	Viruses; Varidnaviria; Bamfordvirae; Nucleocytoviricota; Megaviricetes; Imitervirales; Mimiviridae; Klosneuvirinae; Fadolivirus	dsDNA	Vermamoeba vermiformis [TAX:5778]	Eukaryota; Amoebozoa; Tubulinea; Echinamoebida; Vermamoeba
Bodo saltans virus [TAX:2024608]	Viruses; Varidnaviria; Bamfordvirae; Nucleocytoviricota; Megaviricetes; Imitervirales; Mimiviridae; Klosneuvirinae; Theiavirus; Theiavirus salishense	dsDNA	Bodo saltans [TAX:75058]	Eukaryota; Discoba; Euglenozoa; Kinetoplastea; Metakinetoplastina; Eubodonida; Bodonidae; Bodo
Yasminevirus	Viruses; Varidnaviria; Bamfordvirae; Nucleocytoviricota; Megaviricetes; Imitervirales; Mimiviridae; Klosneuvirinae; Yasminevirus	dsDNA	Vermamoeba vermiformis [TAX:5778]	Eukaryota; Amoebozoa; Tubulinea; Echinamoebida; Vermamoeba
Cotonvirus japonicus [TAX:2811091]	Viruses; Varidnaviria; Bamfordvirae; Nucleocytoviricota; Megaviricetes; Imitervirales; Mimiviridae; Megamimivirinae; Cotonvirus; Cotonvirus japonicum	dsDNA	Acanthamoeba castellanii [TAX:5755]	Eukaryota; Amoebozoa; Discosea; Longamoebia; Centramoebida; Acanthamoebidae;Acanthamoeba
Megavirus courdo11 [TAX:1128140]	Viruses; Varidnaviria; Bamfordvirae; Nucleocytoviricota; Megaviricetes; Imitervirales; Mimiviridae; Megamimivirinae; Megavirus;	dsDNA	Amoeba [TAX:5774]	Eukaryota; Amoebozoa; Tubulinea; Elardia; Euamoebida; Amoebidae
Megavirus baoshan [TAX:2496520]	Viruses; Varidnaviria; Bamfordvirae; Nucleocytoviricota; Megaviricetes; Imitervirales; Mimiviridae; Megamimivirinae; Megavirus; Megavirus baoshanense	dsDNA	Acanthamoeba castellanii [TAX:5755]	Eukaryota; Amoebozoa; Discosea; Longamoebia; Centramoebida; Acanthamoebidae; Acanthamoeba
Megavirus chiliensis [TAX:1094892]	Viruses; Varidnaviria; Bamfordvirae; Nucleocytoviricota; Megaviricetes; Imitervirales; Mimiviridae; Megamimivirinae; Megavirus; Megavirus chilense	dsDNA	Acanthamoeba sp.	Eukaryota; Amoebozoa; Discosea; Longamoebia; Centramoebida; Acanthamoebidae; Acanthamoeba
Megavirus lba [TAX:1235314]	Viruses; Varidnaviria; Bamfordvirae; Nucleocytoviricota; Megaviricetes; Imitervirales; Mimiviridae; Megamimivirinae; Megavirus; Megavirus chilense	dsDNA	Amoeba [TAX:5774]	Eukaryota; Amoebozoa; Tubulinea; Elardia; Euamoebida; Amoebidae
Powai lake megavirus [TAX:1842663]	Viruses; Varidnaviria; Bamfordvirae; Nucleocytoviricota; Megaviricetes; Imitervirales; Mimiviridae; Megamimivirinae; Megavirus; Megavirus powaiense	dsDNA	Acanthamoeba castellanii [TAX:5755]	Eukaryota; Amoebozoa; Discosea; Longamoebia; Centramoebida; Acanthamoebidae; Acanthamoeba
Acanthamoeba polyphaga mimivirus [TAX:212035]	Viruses; Varidnaviria; Bamfordvirae; Nucleocytoviricota; Megaviricetes; Imitervirales; Mimiviridae; Megamimivirinae; Mimivirus; Mimivirus bradfordmassiliense	dsDNA	Acanthamoeba sp.	Eukaryota; Amoebozoa; Discosea; Longamoebia; Centramoebida; Acanthamoebidae; Acanthamoeba
Acanthamoeba polyphaga mimivirus Kroon	Viruses; Varidnaviria; Bamfordvirae; Nucleocytoviricota; Megaviricetes; Imitervirales; Mimiviridae; Megamimivirinae; Mimivirus; Mimivirus bradfordmassiliense	dsDNA	Acanthamoeba sp.	Eukaryota; Amoebozoa; Discosea; Longamoebia; Centramoebida; Acanthamoebidae; Acanthamoeba
Acanthamoeba castellanii mamavirus [TAX:554168]	Viruses; Varidnaviria; Bamfordvirae; Nucleocytoviricota; Megaviricetes; Imitervirales; Mimiviridae; Megamimivirinae; Mimivirus; unclassified Mimivirus	dsDNA	Acanthamoeba sp.	Eukaryota; Amoebozoa; Discosea; Longamoebia; Centramoebida; Acanthamoebidae; Acanthamoeba
Mimivirus terra2 [TAX:1128151]	Viruses; Varidnaviria; Bamfordvirae; Nucleocytoviricota; Megaviricetes; Imitervirales; Mimiviridae; Megamimivirinae; Mimivirus; unclassified Mimivirus	dsDNA	Acanthamoeba polyphaga [TAX:5757]	Eukaryota; Amoebozoa; Discosea; Longamoebia; Centramoebida; Acanthamoebidae; Acanthamoeba
Moumouvirus australiensis [TAX:2109587]	Viruses; Varidnaviria; Bamfordvirae; Nucleocytoviricota; Megaviricetes; Imitervirales; Mimiviridae; Megamimivirinae; Moumouvirus; Moumouvirus australiense	dsDNA	Acanthamoeba castellanii [TAX:5755]	Eukaryota; Amoebozoa; Discosea; Longamoebia; Centramoebida; Acanthamoebidae; Acanthamoeba
Moumouvirus goulette [TAX:1247379]	Viruses; Varidnaviria; Bamfordvirae; Nucleocytoviricota; Megaviricetes; Imitervirales; Mimiviridae; Megamimivirinae; Moumouvirus; Moumouvirus goulettemassiliense	dsDNA	Amoeba [TAX:5774]	Eukaryota; Amoebozoa; Tubulinea; Elardia; Euamoebida; Amoebidae
Acanthamoeba polyphaga moumouvirus [TAX:1269028]	Viruses; Varidnaviria; Bamfordvirae; Nucleocytoviricota; Megaviricetes; Imitervirales; Mimiviridae; Megamimivirinae; Moumouvirus; Moumouvirus moumou	dsDNA	Acanthamoeba polyphaga [TAX:5757]	Eukaryota; Amoebozoa; Discosea; Longamoebia; Centramoebida; Acanthamoebidae;Acanthamoeba
Tupanvirus deep ocean [TAX:2126984]	Viruses; Varidnaviria; Bamfordvirae; Nucleocytoviricota; Megaviricetes; Imitervirales; Mimiviridae; Megamimivirinae; Tupanvirus	dsDNA	Acanthamoeba sp. [TAX:5756]	Eukaryota; Amoebozoa; Discosea; Longamoebia; Centramoebida; Acanthamoebidae; Acanthamoeba
Tupanvirus soda lake [TAX:2126985]	Viruses; Varidnaviria; Bamfordvirae; Nucleocytoviricota; Megaviricetes; Imitervirales; Mimiviridae; Megamimivirinae; Tupanvirus	dsDNA	Acanthamoeba polyphaga [TAX:5757]	Eukaryota; Amoebozoa; Discosea; Longamoebia; Centramoebida; Acanthamoebidae; Acanthamoeba
Prymnesium kappa virus [TAX:1499987]	Viruses; Varidnaviria; Bamfordvirae; Nucleocytoviricota; Megaviricetes; Imitervirales; Schizomimiviridae; Biavirus; Biavirus raunefjordenense	dsDNA	Prymnesium kappa [TAX:97486]	Eukaryota; Haptista; Haptophyta; Prymnesiophyceae; Prymnesiales; Prymnesiaceae; Prymnesium
Aureococcus anophagefferens virus [TAX:1474867]	Viruses; Varidnaviria; Bamfordvirae; Nucleocytoviricota; Megaviricetes; Imitervirales; Schizomimiviridae; Kratosvirus; Kratosvirus quantuckense	dsDNA	Aureococcus anophagefferens [TAX:44056]	Eukaryota; Sar; Stramenopiles; Ochrophyta; Pelagophyceae; Pelagomonadales; Aureococcus
ChoanoVirus1	Viruses; Varidnaviria; Bamfordvirae; Nucleocytoviricota; Megaviricetes; Imitervirales; unclassified Imitervirales	dsDNA	Choanoflagellate	Eukaryota; Choanozoa; Choanoflagellatea; Craspedida; Salpingoecidae
ChoanoVirus2	Viruses; Varidnaviria; Bamfordvirae; Nucleocytoviricota; Megaviricetes; Imitervirales; unclassified Imitervirales	dsDNA	Choanoflagellate	Eukaryota; Choanozoa; Choanoflagellatea; Craspedida; Salpingoecidae
Acanthamoeba castellanii medusavirus [TAX:2080449]	Viruses; Varidnaviria; Bamfordvirae; Nucleocytoviricota; Megaviricetes; Mamonoviridae; Medusavirus; Medusavirus medusae	dsDNA	Acanthamoeba castellanii [TAX:5755]	Eukaryota; Amoebozoa; Discosea; Longamoebia; Centramoebida; Acanthamoebidae;Acanthamoeba
Medusavirus sthenus	Viruses; Varidnaviria; Bamfordvirae; Nucleocytoviricota; Megaviricetes; Mamonoviridae; Medusavirus; Medusavirus sthenus	dsDNA	Acanthamoeba castellanii [TAX:5755]	Eukaryota; Amoebozoa; Discosea; Longamoebia; Centramoebida; Acanthamoebidae;Acanthamoeba
Brazilian cedratvirus	Viruses; Varidnaviria; Bamfordvirae; Nucleocytoviricota; Megaviricetes; Pimascovirales; Cedratvirus	dsDNA	Acanthamoeba castellanii str. Neff [TAX:1257118]	Eukaryota; Amoebozoa; Discosea; Longamoebia; Centramoebida; Acanthamoebidae; Acanthamoeba
Cedratvirus A11 [TAX:1903266]	Viruses; Varidnaviria; Bamfordvirae; Nucleocytoviricota; Megaviricetes; Pimascovirales; Cedratvirus	dsDNA	Acanthamoeba castellanii str. Neff [TAX:1257118]	Eukaryota; Amoebozoa; Discosea; Longamoebia; Centramoebida; Acanthamoebidae; Acanthamoeba
Cedratvirus borely	Viruses; Varidnaviria; Bamfordvirae; Nucleocytoviricota; Megaviricetes; Pimascovirales; Cedratvirus	dsDNA	Acanthamoeba castellanii str. Neff [TAX:1257118]	Eukaryota; Amoebozoa; Discosea; Longamoebia; Centramoebida; Acanthamoebidae; Acanthamoeba
Cedratvirus duvanny	Viruses; Varidnaviria; Bamfordvirae; Nucleocytoviricota; Megaviricetes; Pimascovirales; Cedratvirus	dsDNA	Acanthamoeba castellanii str. Neff [TAX:1257118]	Eukaryota; Amoebozoa; Discosea; Longamoebia; Centramoebida; Acanthamoebidae; Acanthamoeba
Cedratvirus getuliensis	Viruses; Varidnaviria; Bamfordvirae; Nucleocytoviricota; Megaviricetes; Pimascovirales; Cedratvirus	dsDNA	Acanthamoeba castellanii str. Neff [TAX:1257118]	Eukaryota; Amoebozoa; Discosea; Longamoebia; Centramoebida; Acanthamoebidae; Acanthamoeba
Cedratvirus kamchatka	Viruses; Varidnaviria; Bamfordvirae; Nucleocytoviricota; Megaviricetes; Pimascovirales; Cedratvirus	dsDNA	Acanthamoeba castellanii str. Neff [TAX:1257118]	Eukaryota; Amoebozoa; Discosea; Longamoebia; Centramoebida; Acanthamoebidae; Acanthamoeba
Cedratvirus lausannensis	Viruses; Varidnaviria; Bamfordvirae; Nucleocytoviricota; Megaviricetes; Pimascovirales; Cedratvirus	dsDNA	Acanthamoeba castellanii str. Neff [TAX:1257118]	Eukaryota; Amoebozoa; Discosea; Longamoebia; Centramoebida; Acanthamoebidae; Acanthamoeba
Cedratvirus lena	Viruses; Varidnaviria; Bamfordvirae; Nucleocytoviricota; Megaviricetes; Pimascovirales; Cedratvirus	dsDNA	Acanthamoeba castellanii str. Neff [TAX:1257118]	Eukaryota; Amoebozoa; Discosea; Longamoebia; Centramoebida; Acanthamoebidae; Acanthamoeba
Cedratvirus lurdo	Viruses; Varidnaviria; Bamfordvirae; Nucleocytoviricota; Megaviricetes; Pimascovirales; Cedratvirus	dsDNA	Acanthamoeba castellanii str. Neff [TAX:1257118]	Eukaryota; Amoebozoa; Discosea; Longamoebia; Centramoebida; Acanthamoebidae; Acanthamoeba
Cedratvirus N38	Viruses; Varidnaviria; Bamfordvirae; Nucleocytoviricota; Megaviricetes; Pimascovirales; Cedratvirus	dsDNA	Acanthamoeba castellanii str. Neff [TAX:1257118]	Eukaryota; Amoebozoa; Discosea; Longamoebia; Centramoebida; Acanthamoebidae; Acanthamoeba
Cedratvirus pambiensis	Viruses; Varidnaviria; Bamfordvirae; Nucleocytoviricota; Megaviricetes; Pimascovirales; Cedratvirus	dsDNA	Acanthamoeba castellanii str. Neff [TAX:1257118]	Eukaryota; Amoebozoa; Discosea; Longamoebia; Centramoebida; Acanthamoebidae; Acanthamoeba
Cedratvirus plubellavi	Viruses; Varidnaviria; Bamfordvirae; Nucleocytoviricota; Megaviricetes; Pimascovirales; Cedratvirus	dsDNA	Acanthamoeba castellanii str. Neff [TAX:1257118]	Eukaryota; Amoebozoa; Discosea; Longamoebia; Centramoebida; Acanthamoebidae; Acanthamoeba
Cedratvirus zaza	Viruses; Varidnaviria; Bamfordvirae; Nucleocytoviricota; Megaviricetes; Pimascovirales; Cedratvirus	dsDNA	Acanthamoeba castellanii str. Neff [TAX:1257118]	Eukaryota; Amoebozoa; Discosea; Longamoebia; Centramoebida; Acanthamoebidae; Acanthamoeba
Lausannevirus [TAX:999883]	Viruses; Varidnaviria; Bamfordvirae; Nucleocytoviricota; Megaviricetes; Pimascovirales; Marseilleviridae; Marseillevirus	dsDNA	Acanthamoeba castellanii [TAX:5755]	Eukaryota; Amoebozoa; Discosea; Longamoebia; Centramoebida; Acanthamoebidae; Acanthamoeba
Marseillevirus marseillevirus [TAX:694581]	Viruses; Varidnaviria; Bamfordvirae; Nucleocytoviricota; Megaviricetes; Pimascovirales; Marseilleviridae; Marseillevirus	dsDNA	Acanthamoeba sp.	Eukaryota; Amoebozoa; Discosea; Longamoebia; Centramoebida; Acanthamoebidae; Acanthamoeba
Brazilian marseillevirus [TAX:1813599]	Viruses; Varidnaviria; Bamfordvirae; Nucleocytoviricota; Megaviricetes; Pimascovirales; Marseilleviridae; Marseillevirus; unclassified Marseillevirus	dsDNA	Acanthamoeba castellanii [TAX:5755]	Eukaryota; Amoebozoa; Discosea; Longamoebia; Centramoebida; Acanthamoebidae; Acanthamoeba
Cannes 8 virus [TAX:1394979]	Viruses; Varidnaviria; Bamfordvirae; Nucleocytoviricota; Megaviricetes; Pimascovirales; Marseilleviridae; Marseillevirus; unclassified Marseillevirus	dsDNA	Acanthamoeba castellanii [TAX:5755]	Eukaryota; Amoebozoa; Discosea; Longamoebia; Centramoebida; Acanthamoebidae;Acanthamoeba
Golden Marseillevirus [TAX:1720526]	Viruses; Varidnaviria; Bamfordvirae; Nucleocytoviricota; Megaviricetes; Pimascovirales; Marseilleviridae; Marseillevirus; unclassified Marseillevirus	dsDNA	Acanthamoeba castellanii [TAX:5755]	Eukaryota; Amoebozoa; Discosea; Longamoebia; Centramoebida; Acanthamoebidae; Acanthamoeba
Insectomime	Viruses; Varidnaviria; Bamfordvirae; Nucleocytoviricota; Megaviricetes; Pimascovirales; Marseilleviridae; Marseillevirus; unclassified Marseillevirus	dsDNA	Acanthamoeba castellanii [TAX:5755]	Eukaryota; Amoebozoa; Discosea; Longamoebia; Centramoebida; Acanthamoebidae;Acanthamoeba
Kurlavirus	Viruses; Varidnaviria; Bamfordvirae; Nucleocytoviricota; Megaviricetes; Pimascovirales; Marseilleviridae; Marseillevirus; unclassified Marseillevirus	dsDNA	Acanthamoeba castellanii [TAX:5755]	Eukaryota; Amoebozoa; Discosea; Longamoebia; Centramoebida; Acanthamoebidae;Acanthamoeba
Marseillevirus shangal	Viruses; Varidnaviria; Bamfordvirae; Nucleocytoviricota; Megaviricetes; Pimascovirales; Marseilleviridae; Marseillevirus; unclassified Marseillevirus	dsDNA	Acanthamoeba castellanii [TAX:5755]	Eukaryota; Amoebozoa; Discosea; Longamoebia; Centramoebida; Acanthamoebidae;Acanthamoeba
Melbournevirus [TAX:1560514]	Viruses; Varidnaviria; Bamfordvirae; Nucleocytoviricota; Megaviricetes; Pimascovirales; Marseilleviridae; Marseillevirus; unclassified Marseillevirus	dsDNA	Acanthamoeba castellanii [TAX:5755]	Eukaryota; Amoebozoa; Discosea; Longamoebia; Centramoebida; Acanthamoebidae;Acanthamoeba
Noumeavirus [TAX:1955558]	Viruses; Varidnaviria; Bamfordvirae; Nucleocytoviricota; Megaviricetes; Pimascovirales; Marseilleviridae; Marseillevirus; unclassified Marseillevirus	dsDNA	Acanthamoeba castellanii [TAX:5755]	Eukaryota; Amoebozoa; Discosea; Longamoebia; Centramoebida; Acanthamoebidae; Acanthamoeba
Port-miou virus	Viruses; Varidnaviria; Bamfordvirae; Nucleocytoviricota; Megaviricetes; Pimascovirales; Marseilleviridae; Marseillevirus; unclassified Marseillevirus	dsDNA	Acanthamoeba castellanii [TAX:5755]	Eukaryota; Amoebozoa; Discosea; Longamoebia; Centramoebida; Acanthamoebidae;Acanthamoeba
Tokyovirus A1 [TAX:1826170]	Viruses; Varidnaviria; Bamfordvirae; Nucleocytoviricota; Megaviricetes; Pimascovirales; Marseilleviridae; Marseillevirus; unclassified Marseillevirus	dsDNA	Acanthamoeba castellanii [TAX:5755]	Eukaryota; Amoebozoa; Discosea; Longamoebia; Centramoebida; Acanthamoebidae; Acanthamoeba
Tunisvirus fontaine2 [TAX:1421067]	Viruses; Varidnaviria; Bamfordvirae; Nucleocytoviricota; Megaviricetes; Pimascovirales; Marseilleviridae; Tunisvirus	dsDNA	Acanthamoeba sp. [TAX:5756]	Eukaryota; Amoebozoa; Discosea; Longamoebia; Centramoebida; Acanthamoebidae; Acanthamoeba
Orpheovirus IHUMI-LCC2 [TAX:2023057]	Viruses; Varidnaviria; Bamfordvirae; Nucleocytoviricota; Megaviricetes; Pimascovirales; Orpheovirus	dsDNA	Vermamoeba vermiformis [TAX:5778]	Eukaryota; Amoebozoa; Tubulinea; Echinamoebida; Vermamoeba
Pithovirus BST12E	Viruses; Varidnaviria; Bamfordvirae; Nucleocytoviricota; Megaviricetes; Pimascovirales; Pithovirus	dsDNA	Acanthamoeba castellanii [TAX:5755]	Eukaryota; Amoebozoa; Discosea; Longamoebia; Centramoebida; Acanthamoebidae; Acanthamoeba
Pithovirus mammoth	Viruses; Varidnaviria; Bamfordvirae; Nucleocytoviricota; Megaviricetes; Pimascovirales; Pithovirus	dsDNA	Acanthamoeba castellanii [TAX:5755]	Eukaryota; Amoebozoa; Discosea; Longamoebia; Centramoebida; Acanthamoebidae; Acanthamoeba
Pithovirus massiliensis	Viruses; Varidnaviria; Bamfordvirae; Nucleocytoviricota; Megaviricetes; Pimascovirales; Pithovirus	dsDNA	Acanthamoeba castellanii [TAX:5755]	Eukaryota; Amoebozoa; Discosea; Longamoebia; Centramoebida; Acanthamoebidae; Acanthamoeba
Pithovirus sibericum [TAX:1450746]	Viruses; Varidnaviria; Bamfordvirae; Nucleocytoviricota; Megaviricetes; Pimascovirales; Pithovirus	dsDNA	Acanthamoeba castellanii [TAX:5755]	Eukaryota; Amoebozoa; Discosea; Longamoebia; Centramoebida; Acanthamoebidae; Acanthamoeba
Mollivirus kamchatka	Viruses; Varidnaviria; Bamfordvirae; Nucleocytoviricota; Megaviricetes; unclassified dsDNA viruses; Pandoravirus	dsDNA	Acanthamoeba castellanii [TAX:5755]	Eukaryota; Amoebozoa; Discosea; Longamoebia; Centramoebida; Acanthamoebidae; Acanthamoeba
Mollivirus sibericum [TAX:1678078]	Viruses; Varidnaviria; Bamfordvirae; Nucleocytoviricota; Megaviricetes; unclassified dsDNA viruses; Pandoravirus	dsDNA	Acanthamoeba castellanii [TAX:5755]	Eukaryota; Amoebozoa; Discosea; Longamoebia; Centramoebida; Acanthamoebidae; Acanthamoeba
Pandoravirus dulcis [TAX:1349409]	Viruses; Varidnaviria; Bamfordvirae; Nucleocytoviricota; Megaviricetes; unclassified dsDNA viruses; Pandoravirus	dsDNA	Acanthamoeba castellanii [TAX:5755]	Eukaryota; Amoebozoa; Discosea; Longamoebia; Centramoebida; Acanthamoebidae; Acanthamoeba
Pandoravirus inopinatum [TAX:1605721]	Viruses; Varidnaviria; Bamfordvirae; Nucleocytoviricota; Megaviricetes; unclassified dsDNA viruses; Pandoravirus	dsDNA	Acanthamoeba sp. [TAX:5756]	Eukaryota; Amoebozoa; Discosea; Longamoebia; Centramoebida; Acanthamoebidae; Acanthamoeba
Pandoravirus macleodensis [TAX:2107707]	Viruses; Varidnaviria; Bamfordvirae; Nucleocytoviricota; Megaviricetes; unclassified dsDNA viruses; Pandoravirus	dsDNA	Acanthamoeba sp. [TAX:5756]	Eukaryota; Amoebozoa; Discosea; Longamoebia; Centramoebida; Acanthamoebidae; Acanthamoeba
Pandoravirus neocaledonia [TAX:2107708]	Viruses; Varidnaviria; Bamfordvirae; Nucleocytoviricota; Megaviricetes; unclassified dsDNA viruses; Pandoravirus	dsDNA	Acanthamoeba sp. [TAX:5756]	Eukaryota; Amoebozoa; Discosea; Longamoebia; Centramoebida; Acanthamoebidae; Acanthamoeba
Pandoravirus quercus [TAX:2107709]	Viruses; Varidnaviria; Bamfordvirae; Nucleocytoviricota; Megaviricetes; unclassified dsDNA viruses; Pandoravirus	dsDNA	Acanthamoeba sp. [TAX:5756]	Eukaryota; Amoebozoa; Discosea; Longamoebia; Centramoebida; Acanthamoebidae; Acanthamoeba
Pandoravirus salinus [TAX:1349410]	Viruses; Varidnaviria; Bamfordvirae; Nucleocytoviricota; Megaviricetes; unclassified dsDNA viruses; Pandoravirus	dsDNA	Acanthamoeba castellanii [TAX:5755]	Eukaryota; Amoebozoa; Discosea; Longamoebia; Centramoebida; Acanthamoebidae; Acanthamoeba
Faustovirus	Viruses; Varidnaviria; Bamfordvirae; Nucleocytoviricota; Pokkesviricetes; unclassified DNA viruses; Faustovirus	dsDNA	Vermamoeba vermiformis [TAX:5778]	Eukaryota; Amoebozoa; Tubulinea; Echinamoebida; Vermamoeba
Faustovirus liban	Viruses; Varidnaviria; Bamfordvirae; Nucleocytoviricota; Pokkesviricetes; unclassified DNA viruses; Faustovirus	dsDNA	Vermamoeba vermiformis [TAX:5778]	Eukaryota; Amoebozoa; Tubulinea; Echinamoebida; Vermamoeba
Faustovirus mariensis	Viruses; Varidnaviria; Bamfordvirae; Nucleocytoviricota; Pokkesviricetes; unclassified DNA viruses; Faustovirus	dsDNA	Vermamoeba vermiformis [TAX:5778]	Eukaryota; Amoebozoa; Tubulinea; Echinamoebida; Vermamoeba
Kaumoebavirus [TAX:1859492]	Viruses; Varidnaviria; Bamfordvirae; Nucleocytoviricota; Pokkesviricetes; unclassified DNA viruses; Kaumoebavirus	dsDNA	Vermamoeba vermiformis [TAX:5778]	Eukaryota; Amoebozoa; Tubulinea; Echinamoebida; vermamoeba
Kaumoebavirus KLCC10	Viruses; Varidnaviria; Bamfordvirae; Nucleocytoviricota; Pokkesviricetes; unclassified DNA viruses; Kaumoebavirus	dsDNA	Vermamoeba vermiformis [TAX:5778]	Eukaryota; Amoebozoa; Tubulinea; Echinamoebida; vermamoeba
Pacmanvirus A23 [TAX:1932881]	Viruses; Varidnaviria; Bamfordvirae; Nucleocytoviricota; Pokkesviricetes; unclassified DNA viruses; Pacmanvirus	dsDNA	Acanthamoeba castellanii str. Neff [TAX:1257118]	Eukaryota; Amoebozoa; Discosea; Longamoebia; Centramoebida; Acanthamoebidae; Acanthamoeba
Pacmanvirus S19	Viruses; Varidnaviria; Bamfordvirae; Nucleocytoviricota; Pokkesviricetes; unclassified DNA viruses; Pacmanvirus	dsDNA	Acanthamoeba castellanii str. Neff [TAX:1257118]	Eukaryota; Amoebozoa; Discosea; Longamoebia; Centramoebida; Acanthamoebidae; Acanthamoeba
Preplasmiviricota sp. Gezel-14T [TAX:1335638]	Viruses; Varidnaviria; Bamfordvirae; Preplasmiviricota; unclassified Preplasmiviricota	dsDNA	Phaeocystis globosa [TAX:33658]	Eukaryota; Haptista; Haptophyta; Prymnesiophyceae; Phaeocystales; Phaeocystaceae; Phaeocystis
Yaravirus brasiliensis [TAX:2739681]	Viruses; Varidnaviria; Bamfordvirae; Yaraviridae	dsDNA	Acanthamoeba castellanii [TAX:5755]	Eukaryota; Amoebozoa; Discosea; Longamoebia; Centramoebida; Acanthamoebidae; Acanthamoeba

## Sheet: Supplementary data 2
Title	Reference	Protist Host	Virus	Nucleus/Nucleolus	Viral Factory (VF)	Cytoplasm and Vesicles	Mitochondria	Vacuolos and other organelles	Cell Shape	Cell Adherence	Other changes
Tailed giant Tupanvirus possesses the most complete translational apparatus of the known virosphere - PubMed (nih.gov)	Abrahão et al., 2018	Acanthamoeba castellanii	Tupanvirus	Degraded/Degraded	Yes	Ribosome-containing vesicles near nuclear membranes. Acidified cytoplasm
In-depth study of Mollivirus sibericum, a new 30,000-y-old giant virus infecting Acanthamoeba - PMC (nih.gov)	Legendre et al.,2015	Acanthamoeba castellanii	Mollivirus sibericum	Deformed and disorganized with numerous membrane invaginations, but persistent	Yes	Mesh of fibrillary structures around nucleus (other organelles are excluded)		Vacuolos decresead number	Maintained their trophozoite shape	Remains	Host’s spliceosome remains functional
Complex Membrane Remodeling during Virion Assembly of the 30,000-Year-Old Mollivirus Sibericum - PubMed (nih.gov)	Quemin et al., 2019	Acanthamoeba castellanii	Mollivirus sibericum	Absent or reorganized	Yes (large)		Smaller, elongated, close to plasma membrane	Endoplasmic reticulum, and the Golgi complex close to the plasma membrane
Characterization of Mollivirus kamchatka, the First Modern Representative of the Proposed Molliviridae Family of Giant Viruses - PubMed (nih.gov)	Christo-Foroux et al., 2020	Acanthamoeba castellanii	Mollivirus kamchatka	Filled with fibrils, disorganized	Yes (large)			First virus present inside vacuolos. Then loss of vacuolization
Pandoraviruses: amoeba viruses with genomes up to 2.5 Mb reaching that of parasitic eukaryotes - PubMed (nih.gov)	Philippe et al., 2013	Acanthamoeba castellanii	Pandoraviruses	Loses spherical appearance, develops multiple invaginations, resulting in numerous vesicles then disappears					Become rounded	Loses
Thirty-thousand-year-old distant relative of giant icosahedral DNA viruses with a pandoravirus morphology - PubMed (nih.gov)	Legendre et al., 2014	Acanthamoeba castellanii	Pithovirus sibericum	Maintains its shape	Yes	Vesciles acumulates in its presumable virion factory
The Large Marseillevirus Explores Different Entry Pathways by Forming Giant Infectious Vesicles - PMC (nih.gov)	Arantes et al., 2016	Acanthamoeba castellanii	Marseilleviruses	Remains intact	Yes (large)	Giant vesicles		Endosomes recruited to early viral factories			Membrane-rich areas (MRA) on the edge of VFs
Medusavirus, a Novel Large DNA Virus Discovered from Hot Spring Water - PMC (nih.gov)	Yoshikawa et al., 2019	Acanthamoeba castellanii	Medusavirus	Replicates in the nucleus, but keeps membrane integrity		Virus assembly on cytoplasm
Noumeavirus replication relies on a transient remote control of the host nucleus - PubMed (nih.gov)	Fabre et al., 2017	Acanthamoeba castellanii	Noumeavirus	First, nuclear transcription machinery recruited to cytoplasmic viral factory, then nucleus recovers its integrity*	Yes (next to nucleus)	Organelles pushed away from nucleus
Cedratvirus getuliensis replication cycle: an in-depth morphological analysis - PubMed (nih.gov)	Silva et al., 2018	Acanthamoeba castellanii	Cedratvirus getuliensis	Remains intact	Yes (next to nucleus)	Acumulation of lysossomal vesicles	Abundant inside and around VFs				Presence of "blebs". Exacerbated membrane traffic
Diversity and evolution of the emerging Pandoraviridae family - PubMed (nih.gov)	Legendre et al., 2018	Acanthamoeba castellanii	Pandora quercus; P. neocaledonia; and P. macleodensis	Nucleus-like compartments / Not recognizable	Yes	Presence of neo-synthetized virus particles on cytoplasm		Vacuolos presented virus particles
New Isolates of Pandoraviruses: Contribution to the Study of Replication Cycle Steps - PMC (nih.gov)	Pereira Andrade et al., 2019	Acanthamoeba castellanii	Pandora pampulha, P. tropicalis and P. kadiweu	Disappeared/Disappeared	Yes	Accumulates structures that resemble lysosomal vesicles near VFs	Recruitment in peripheral regions and inside VFs	Membranes recruited to areas inside the VFs
Co-Isolation and Characterization of Two Pandoraviruses and a Mimivirus from a Riverbank in Japan - PMC (nih.gov)	Akashi & Takemura, 2019	Acanthamoeba castellanii	Mimivirus, P. hades and P. persephone		Yes	No identifiable boundaries between cytoplasm and VFs for Pandoravirus
Morphological and Taxonomic Properties of the Newly Isolated Cotonvirus japonicus, a New Lineage of the Subfamily Megavirinae - PMC (nih.gov)	Takahashi et al., 2021	Acanthamoeba castellanii	Cotonvirus japonicus		Yes	Golgi apparatus-like vesicles	Not sorrouding VFs
Tupanvirus-infected amoebas are induced to aggregate with uninfected cells promoting viral dissemination - PubMed (nih.gov)	Oliveira et al., 2019	Acanthamoeba castellanii	Tupanvirus		Yes				Become rounded	Loses	Amoebae aggregates (“bunches")
Lausannevirus, a giant amoebal virus encoding histone doublets - PubMed (nih.gov)	Thomas et al., 2011	Acanthamoeba castellanii	Lausannevirus		Yes		Around VFs
Morphological and Taxonomic Properties of Tokyovirus, the First Marseilleviridae Member Isolated from Japan - PubMed (nih.gov)	Takemura, 2016	Acanthamoeba castellanii	Tokyovirus	Present	Yes (large)	Giant vesicles		Virus particle accumulation in Vacuolos	Become rounded
Kinetic Analysis of Acanthamoeba castellanii Infected with Giant Viruses Quantitatively Revealed Process of Morphological and Behavioral Changes in Host Cells - PMC (nih.gov)	Fukaya & Takemura, 2021	Acanthamoeba castellanii	Kyotovirus and Mimivirus shirakomae		Not mentioned				Become rounded		Temporary increase in the moving distance. Decreased motility and inhibited of cell division
Kinetic Analysis of Acanthamoeba castellanii Infected with Giant Viruses Quantitatively Revealed Process of Morphological and Behavioral Changes in Host Cells - PMC (nih.gov)	Fukaya & Takemura, 2021	Acanthamoeba castellanii	Medusavirus and Pandoravirus japonicus		Not mentioned				Become rounded	Loses	Intercellular bridges or rotational behavior. Decreased motility and inhibited of cell division
Cedratvirus lausannensis - digging into Pithoviridae diversity - PubMed (nih.gov)	Bertelli et al., 2017	Acanthamoeba castellanii	Cedratvirus lausannensis	Remains intact	Yes (next to nucleus)			Virus particle in vacuolos
An Update on Eukaryotic Viruses Revived from Ancient Permafrost - PubMed (nih.gov)	Alempic et al., 2023	Acanthamoeba castellanii	Pandoravirus			Presence of virus particles in the cytoplasm			Become rounded
An Update on Eukaryotic Viruses Revived from Ancient Permafrost - PubMed (nih.gov)	Alempic et al., 2023	Acanthamoeba castellanii	Cedratvirus and Pithovirus	Maintains its shape
An Update on Eukaryotic Viruses Revived from Ancient Permafrost - PubMed (nih.gov)	Alempic et al., 2023	Acanthamoeba castellanii	Megavirus mammoth	Remains intact	Yes (large)				Become rounded	Loses
Distant Mimivirus relative with a larger genome highlights the fundamental features of Megaviridae - PubMed (nih.gov)	Arslan et al., 2011	Acanthamoeba castellanii	Megavirus		Yes				Become rounded	Loses	≈35% of their cells appear to die without undergoing productive infections
Fifteen Marseilleviruses Newly Isolated From Three Water Samples in Japan Reveal Local Diversity of Marseilleviridae - PubMed (nih.gov)	Aoki et al., 2019	Acanthamoeba castellanii	Marseilleviridae (hokutovirus)		Yes						Gigantic membrane bags containing numerous virus particles. Bunch formations
Fifteen Marseilleviruses Newly Isolated From Three Water Samples in Japan Reveal Local Diversity of Marseilleviridae - PubMed (nih.gov)	Aoki et al., 2019	Acanthamoeba castellanii	kashiwazakivirus		Yes						Bunch formations
Fifteen Marseilleviruses Newly Isolated From Three Water Samples in Japan Reveal Local Diversity of Marseilleviridae - PubMed (nih.gov)	Aoki et al., 2019	Acanthamoeba castellanii	kyotovirus		Yes
Defensive symbiosis against giant viruses in amoebae - PubMed (nih.gov)	Arthofer et al, 2022	Acanthamoeba castellanii	Viennavirus		Yes				Become rounded
Amoebal Tubulin Cleavage Late during Infection Is a Characteristic Feature of Mimivirus but Not of Marseillevirus - PMC (nih.gov)	Goyal et al., 2022	Acanthamoeba castellanii	Mimivirus		Yes			Depolymerization of the host actin filament network, cleavage of the host tubulin	Become rounded		Partial retraction of acanthopodia, fragmentation and shortening of microtubules
Amoebal Tubulin Cleavage Late during Infection Is a Characteristic Feature of Mimivirus but Not of Marseillevirus - PMC (nih.gov)	Goyal et al., 2022	Acanthamoeba castellanii	Marseillevirus		Yes			Depolymerization of the host actin filament network	Partially rounded		Partial retraction of acanthopodia
Samba virus: a novel mimivirus from a giant rain forest, the Brazilian Amazon - PubMed (nih.gov)	Campos et al., 2014	Acanthamoeba castellanii	Samba virus		Yes (large)				Become rounded
Yaravirus: A novel 80-nm virus infecting Acanthamoeba castellanii - PubMed (nih.gov)	Boratto et al, 2020	Acanthamoeba castellanii	Yaravirus	Disappears and area becomes VFs	Yes (where nucleus was)		Recruitment around VFs
Analysis of Morphological Changes in the Nucleus and Vacuoles of Acanthamoeba castellanii following Giant Virus Infection - PMC (nih.gov)	Fukaya, Sho et al., 2023	Acanthamoeba castellanii	Medusavirus	Disappears in most of the cells	Yes			Present vacuolos	Become rounded
Genome Analysis of the First Marseilleviridae Representative from Australia Indicates that Most of Its Genes Contribute to Virus Fitness - PMC (nih.gov)	Doutre et al., 2014	Acanthamoeba castellanii	Melbournevirus					Virus particle accumulation in Vacuolos
Marseilleviridae Lineage B Diversity and Bunch Formation Inhibited by Galactose - PMC (nih.gov)	Aoki et al., 2021	Acanthamoeba castellanii	Tokyovirus						Become rounded
Marseilleviridae Lineage B Diversity and Bunch Formation Inhibited by Galactose - PMC (nih.gov)	Aoki et al., 2021	Acanthamoeba castellanii	Hokutovirus						Become rounded		Bunch formations
Marseilleviridae Lineage B Diversity and Bunch Formation Inhibited by Galactose - PMC (nih.gov)	Aoki et al., 2021	Acanthamoeba castellanii	Port-miou virus, Lausannevirus, yoshiyabu, oosagami, shinsuna, Noumeavirus, Kurlavirus, saibaishi and koaze.								Bunch formations
Ultrastructural characterization of the giant volcano-like virus factory of Acanthamoeba polyphaga Mimivirus - PubMed (nih.gov)	Suzan-Monti et al., 2007	Acanthamoeba polyphaga	APMV	Its size decrease	Yes (large)
Kinetics of Mimivirus Infection Stages Quantified Using Image Flow Cytometry - PubMed (nih.gov)	Yaakov et al., 2019	Acanthamoeba polyphaga	Mimivirus		Yes			Microtubules and actin microfilaments undergo major structural transformations	Smooth, rounded, and immobile
A new marseillevirus isolated in Southern Brazil from Limnoperna fortunei - PMC (nih.gov)	Dos Santos et al. 2016	Acanthamoeba polyphaga	Golden marseillevirus		Yes				Become rounded		Formation of cell chains
Giant Marseillevirus highlights the role of amoebae as a melting pot in emergence of chimeric microorganisms - PMC (nih.gov)	Boyer et al., 2009	Acanthamoeba polyphaga	Marseillevirus		Yes (diffuse)
Membrane Assembly during the Infection Cycle of the Giant Mimivirus | PLOS Pathogens	Mutsafi et al., 2013	Acanthamoeba polyphaga	Mimivirus			Multivesicular bodies around VF		ER synthesis stimulated and ER membranes accumulation near VF
New Insights into the Interaction of Free-Living Amoebae and : Investigations of the Host Range and the Role of Multilamellar Bodies (openparasitologyjournal.com)	Scheid, 2018	Acanthamoeba sp. (strains Maha, TaHa, Petz)	Pandoravirus inopinatum						Become rounded
Ultrastructural analysis of viral infection in the brown-tide alga, Aureococcus anophagefferens (Pelagophyceae)	Gastrich et al., 1998	Aureococcus anophagefferens	Not named	Degraded (in some cells)	Viroplasm near the nucleus			Ddisruption of the vacuole, swelling of Golgi cisternae	Crenated plasma membrane		Lacked the glycocalyx
Viruses as potential regulators of regional brown tide blooms caused by the alga,Aureococcus anophagefferens	Gastrich et al., 2004	Aureococcus anophagefferens	Not named					Some inifected cells had organelles degradation, mainly chloroplast			Lack outer polysaccharide glycocalyx (enviroment samples)
Viral-like particles (VLPS) in the alga,Aureococcus anophagefferens (pelagophyceae), during 1999–2000 brown tide blooms in Little Egg Harbor, New Jersey	Gastrich et al., 2002	Aureococcus anophagefferens	Not named	Degraded							Lacked the exocellular polysaccharide layer (EPS)
Ecological aspects of viral infection and lysis in the harmful brown tide alga Aureococcus anophagefferens	Glober et al, 2007	Aureococcus anophagefferens	Aureococcus anophagefferens virus (AaV)					Organelles degradation, but chloroplast persists
The kinetoplastid-infecting Bodo saltans virus (BsV), a window into the most abundant giant viruses in the sea - PubMed (nih.gov)	Deeg et al., 2018	Bodo saltans (flagellate)	Bodo saltans virus (BsV)	Degraded	Yes	Lipid vesicles migrate through the VF		Degraded intracellular structures			Kinetoplast remained intact
Previously unknown virus infects marine diatom - PubMed (nih.gov)	Nagasaki et al., 2005	Chaetoceros salsugineum	CsNIV	/ Degraded
New single-stranded DNA virus with a unique genomic structure that infects marine diatom Chaetoceros setoensis - PMC (nih.gov)	Tomaru et al., 2013	Chaetoceros setoensis	CsetDNAV	Virus-like particles present		Cytoplasm degraded		Photosynthetic pigments degraded			Presence of fibrous structures and aggregates of electron-dense particles
Isolation and Characterization of a Single-Stranded RNA Virus Infecting the Bloom-Forming Diatom Chaetoceros socialis▿	Tomaru et al., 2009	Chaetoceros socialis	CsfrRNAV			Degraded cytoplasm
Isolation and characterization of a single-stranded RNA virus that infects the marine planktonic diatom Chaetoceros sp. (SS08-C03)	Tomaru et al., 2012	Chaetoceros sp. (SS08-C03)	Csp03RNAV			Degraded cytoplasm		Degraded chloroplast
Isolation and Characterization of a Single-Stranded DNA Virus Infecting the Marine Diatom Chaetoceros sp. Strain SS628-11 Isolated from Western JAPAN | PLOS ONE	Kimura & Tomaru, 2013	Chaetoceros sp. strain SS628-11	Csp07DNAV			Degraded cytoplasmic					Degraded photosynthetic pigments
Isolation and characterization of a single-stranded RNA virus infecting the marine planktonic diatom Chaetoceros tenuissimus Meunier - PubMed (nih.gov)	Shirai et al., 2008	Chaetoceros tenuissimus Meunier	CtenRNAV01			Cytoplasm occupied with small virus-like particles (VLPs)					Suggested loss or degradation of photosynthetic pigments
Discovery of Two Novel Viruses Expands the Diversity of Single-Stranded DNA and Single-Stranded RNA Viruses Infecting a Cosmopolitan Marine Diatom | Applied and Environmental Microbiology (asm.org)	Kimura & Tomaru, 2015	Chaetoceros tenuissimus Meunier	CtenDNAV type II and CtenRNAV type II			Degraded cytoplasmic					Degraded photosynthetic pigments
Isolation and characterization of a virus infecting the freshwater algae Chrysochromulina parva	Mirza et al., 2015	Chrysochromulina parva	Chrysochromulina parva virus	Not present (degraded?)
Viral activation and recruitment of metacaspases in the unicellular coccolithophore, Emiliania huxleyi | PNAS	Bidle et al., 2007	Emiliania huxleyi	EhV1								Celullar components degraded rapidly and there is a reduction in photosynthetic efficiency
Virus-induced autophagy in the marine coccolithophorid Emiliania huxleyi (hyxbocean.cn)	Yuxuan et al., 2023	Emiliania huxleyi	EhV99B1				Mitochondrial membrane damage	Vacuolar acidification,
Dynamics of transparent exopolymer particle production and aggregation during viral infection of the coccolithophore, Emiliania huxleyi - Nissimov - 2018 - Environmental Microbiology - Wiley Online Library	Nissimov et al., 2018	Emiliania huxleyi	EhV207 and EhV99B1								Cell aggregation
Raman Microspectroscopy Goes Viral: Infection Dynamics in the Cosmopolitan Microalga, Emiliania huxleyi - PMC (nih.gov)	Yakubovskaya et al., 2021	Emiliania huxleyi	EhV-163	Degradation of host’s nuclear DNA
Visualizing active viral infection reveals diverse cell fates in synchronized algal bloom demise - PMC (nih.gov)	Vincent et al., 2021	Emiliania huxleyi	EhV					Ssuggested chlorophyll degradation			Cell aggregation
Rewiring Host Lipid Metabolism by Large Viruses Determines the Fate of Emiliania huxleyi, a Bloom-Forming Alga in the Ocean - PMC (nih.gov)	Rosenwasser et al., 2014	Emiliania huxleyi	EhV201 (lytic) and EhV163 (nonlytic)	Degraded (EhV201)						Choloroplast shrinkage (EhV201)	No cell changes for EhV163
Giardia canis: Ultrastructural analysis of G. canis trophozoites transfected with full length G. canis virus cDNA transcripts - ScienceDirect	Cao et al., 2009	Giardia canis (trophozoites)	Giardia canis virus (GCV)			Cytoplasm became very loose		Significant vacuolization. Endoplasmic reticulum was enlarged
Purification and characterization of the Giardia lamblia double-stranded RNA virus - PubMed (nih.gov)	Miller et al., 1988	Giardia lamblia cloned WB strain	RNA (dsRNA) virus of Giardia lamblia (GLV)							Decreases together with growth rate	No cell lysis
First Viruses Infecting the Marine Diatom Guinardia delicatula - PubMed (nih.gov)	Arsenieff et al., 2019	Guinardia delicatula	GdelRNAV	Degraded				Chloroplasts degraded	Cell morphology did not change
Virus-like particles suppress growth of the red-tide-forming marine dinoflagellate Gymnodinium mikimotoi - PubMed (nih.gov)	Onji et al., 2003	Gymnodinium mikimotoi (dinoflagellate)	GM6 and GM7	Disappeared				Chloroplasts swollen
Visualization of RNA virus infection in a marine protist with a universal biomarker - PMC (nih.gov)	Coy et al., 2023	Heterocapsa circularisquama	HcRNAV					Chlorophyll-a degradation	Cell swelling and loss of motility		Intact photosynthetic and chromosomal integrity during peak replication
Virus resistance in the toxic bloom-forming dinoflagellate Heterocapsa circularisquama to single-stranded RNA virus infection	Tomaru, Mizumoto & Nagasaki, 2009	Heterocapsa circularisquama	HcRNAV	Nucleus disruption (degraded?)							Chromosomes spread out in the cytoplasms. Cells recovered after 15 days post infection.
Isolation and characterization of two distinct types of HcRNAV, a single-stranded RNA virus infecting the bivalve-killing microalga Heterocapsa circularisquama	Tomaru et al., 2004	Heterocapsa circularisquama	HcRNAV	Degraded	Viroplasm			Organelles degradation			Cell lost motility
Isolation of a virus infecting the novel shellfish_x0002_killing dinoflagellate Heterocapsa circularisquama	Tarutani et al., 2001	Heterocapsa circularisquama	HcV03		Granular viroplasm near nucleus			Disruption of organelles
Visualization of a Dinoflagellate-Infecting Virus HcDNAV and Its Infection Process - PMC (nih.gov)	Takano et al., 2018	Heterocapsa circularisquama (dinoflagellate)	HcDNAV		Yes (with fibrous materials)
A NOVEL VIRUS (HaNIV) CAUSES LYSIS OF THE TOXIC BLOOM‐FORMING ALGA HETEROSIGMA AKASHIWO (RAPHIDOPHYCEAE) - Lawrence - 2001 - Journal of Phycology - Wiley Online Library	Lawrence et al., 2001	Heterosigma akashiwo	HaNIV	Margination of heterochromatin inside		Cytoplasm occupied with VLPs			No change
Growth characteristics of Heterosigma akashiwo virus and its possible use as a microbiological agent for red tide control	Nagasaki, Tarutani & Yamagushi, 1999	Heterosigma akashiwo	HaV01						Become rounded (8HPI)		Cell lost motility (24HPI)
Isolation of a virus infectious to the harmful bloom causing microalga Heterosigma akashiwo (Raphidophyceae)	Nagasaki & Yamagushi, 1997	Heterosigma akashiwo	HaV					Chloroplast degraded	Become rounded		Cell lost motility
Viral mortality in the final stage of Heterosigma akashiwo (Raphidophyceae) red tide	Nagasaki et al., 1994	Heterosigma akashiwo	Not named	Degraded							Envelope was damaged
CHARACTERIZATION OF HaRNAV, A SINGLE-STRANDED RNA VIRUS CAUSING LYSIS OF HETEROSIGMA AKASHIWO (RAPHIDOPHYCEAE)†	Tai et al., 2003	Heterosigma akashiwo	HaRNAV		Viroplasm	Vacuolation (fibrous material inside) and disintegration of the cytoplasm					Swelling of the endoplasmic reticulum
Isolation and Characterization of a Double Stranded DNA Megavirus Infecting the Toxin-Producing Haptophyte Prymnesium parvum - PMC (nih.gov)	Wagstaff et al., 2017	Prymnesium parvum	DNA virus	Degraded	Present
Isolation and characterization of a novel single-stranded RNA virus infecting the bloom-forming diatom Rhizosolenia setigera	Nagasaki et al., 2004	Rhizosolenia setigera	RsRNAV					Likely loss or degradation of photosynthetic pigment			Surviving cells did not regrow
Aquatic Microbial Ecology 49:101 (int-res.com)	Takao, 2007	Sicyoidochytrium minutum	SmDNAV	Degraded
Prevalent and persistent viral infection in cultures of the coral algal endosymbiont Symbiodinium | Coral Reefs (springer.com)	Weynberg et al, 2017	Symbiodinium C1	dsDNA virus	Damaged first				Degradation of organelles after nucleus
Tailed giant Tupanvirus possesses the most complete translational apparatus of the known virosphere - PubMed (nih.gov)	Abrahão et al., 2018	Tetrahymena sp	Tupanvirus	Degraded (in some cells)				Intense vacuolization	Atypical cell shape. Loss of motility		It does not replicate. Decreased phagocytosis rate
Clandestinovirus: A Giant Virus With Chromatin Proteins and a Potential to Manipulate the Cell Cycle of Its Host Vermamoeba vermiformis - PubMed (nih.gov)	Rolland et al., 2021	Vermamoeba vermiformis	Clandestinovirus	Turns into VF	Nucleus				Become rounded	Loses	Suggested no cell lysis due to viral exocytosis
Kaumoebavirus, a New Virus That Clusters with Faustoviruses and Asfarviridae - PubMed (nih.gov)	Bajrai et al., 2016	Vermamoeba vermiformis	Kaumoebavirus	Morphology did not change	Yes (cytoplasm and next to nucleus)
Microscopic Analysis of the Tupanvirus Cycle in Vermamoeba vermiformis - PMC (nih.gov)	Silva et al., 2019	Vermamoeba vermiformis	Tupanvirus		Yes (lamellar aspect)		Around internalized viruses	Vacuoloso around internalized viruses
Trapping the Enemy: Vermamoeba vermiformis Circumvents Faustovirus Mariensis Dissemination by Enclosing Viral Progeny inside Cysts - PubMed (nih.gov)	Borges et al., 2019	Vermamoeba vermiformis	Faustovirus Mariensis		Yes		Recruitment in peripheral regions of VFs				Encystment triggered after cell releasing soluble factors (not proteins)
Orpheovirus IHUMI-LCC2: A New Virus among the Giant Viruses - PubMed (nih.gov)	Andreani et al., 2018	Vermamoeba vermiformis	Orpheovirus	Morphology did not change	Yes		Around internalized viruses	Vacuoloso around internalized viruses			Bunches
In-depth analysis of the replication cycle of Orpheovirus - PubMed (nih.gov)	Souza et al., 2019	Vermamoeba vermiformis	Orpheovirus	Remains present	Yes (large)		Recruitment in peripheral regions and inside VFs	Membrane recruitment to peripheral regions and inside VFs	First, fusiform shape amd increased motility, then rounded		Presence of "blebs". increase in the motility especially those with a fusiform shape
Isolation of Yasminevirus, the First Member of Klosneuvirinae Isolated in Coculture with Vermamoeba vermiformis, Demonstrates an Extended Arsenal of Translational Apparatus Components - PubMed (nih.gov)	Bajrai et al., 2019	Vermamoeba vermiformis	Yasminevirus	Remodeled and dissappeared	Yes (large)		Recruitment in peripheral regions of VFs
Morphological and Genomic Features of the New Klosneuvirinae Isolate Fadolivirus IHUMI-VV54 - PMC (nih.gov)	Andreani et al., 2021	Vermamoeba vermiformis	Fadolivirus		Yes
Faustovirus, an Asfarvirus-Related New Lineage of Giant Viruses Infecting Amoebae | Journal of Virology (asm.org)	Reteno et al., 2015	Vermamoeba vermiformis	Faustoviruses	Loss of its spherical appearance and decrease of surface area	Yes (large and centralized later in infection)		Sorrounding centralized VFs		Become rounded	Loses
